# Supplementary material for: A common wild rice-derived BOC1 allele reduces callus browning in indica rice transformation
Source: Nat Commun. 2020 Jan 23;11:443. doi: 10.1038/s41467-019-14265-0 (PMC6978460; doi:10.1038/s41467-019-14265-0)
Supplement: Supplementary file 5 — Supplementary Data 1-5 [file 41467_2019_14265_MOESM5_ESM.xlsx]

## Sheet: Supplementary Data 1
Supplementary Data 1 410 DEGs up regulated in YIL25 versus Teqing, pCPL versus Teqing, and downregulated in pOE versus Teqing detected using RNA-seq.
	YIL25 vs Teqing		pCPL vs Teqing		pOE vs Teqing
LOC_ID	log2 (fold change)	FDRa	log2 (fold change)	FDR	log2 (fold change)	FDR	Description
LOC_Os01g01115	2.9431	2.4474e-09	2.55155	7.69496e-11	-1.28573	3.87269e-05	pentatricopeptide, putative, expressed
LOC_Os01g01130	1.2678	4.0916e-06	1.46084	2.59063e-05	-1.7287	4.8656e-09	snurportin-1, putative, expressed
LOC_Os01g03810	2.2813	6.5125e-19	2.50167	6.03667e-11	-1.43981	1.21317e-07	expressed protein
LOC_Os01g05500	3.179	2.2516e-164	3.38487	1.18064e-208	-3.2683	3.42897e-258	zinc finger protein, putative, expressed
LOC_Os01g08440	1.1587	6.5404e-57	1.65886	7.97337e-47	-1.05062	6.86733e-21	UDP-glucoronosyl and UDP-glucosyl transferase domain containing protein, expressed
LOC_Os01g08750	3.9534	3.1877e-57	3.87519	1.81957e-52	-3.03188	1.87013e-38	expressed protein
LOC_Os01g08960	1.6163	1.3457e-29	1.55518	9.94597e-24	-1.31182	2.52319e-26	phosducin-like protein 3, putative, expressed
LOC_Os01g09000	1.07	1.1337e-109	1.02547	1.28157e-93	-1.19399	1.59133e-112	glutaminyl-tRNA synthetase, putative, expressed
LOC_Os01g09310	2.0863	2.8106e-31	1.76704	6.93374e-16	-1.38843	4.87821e-11	EMB1895, putative, expressed
LOC_Os01g12080	1.0505	6.395e-07	1.52454	2.03618e-11	-1.57002	3.44712e-16	plant-specific domain TIGR01589 family protein, putative, expressed
LOC_Os01g12160	1.8982	1.6798e-99	1.33438	1.18795e-34	-2.53583	2.57895e-143	OsGH3.3 - Probable indole-3-acetic acid-amido synthetase, expressed
LOC_Os01g13770	1.4616	4.9813e-09	3.1776	2.00302e-20	-1.34649	4.75131e-08	DUF250 domain containing protein, putative, expressed
LOC_Os01g15560	2.0541	2.8494e-28	1.36342	3.93729e-05	-1.22419	6.23812e-05	expressed protein
LOC_Os01g15840	1.3449	6.6589e-08	1.34976	5.02518e-07	-1.24126	1.26566e-05	PPR repeat containing protein, expressed
LOC_Os01g17470	1.8752	3.1166e-13	2.02436	0.000681579	-2.0137	0.000442526	plastocyanin-like domain containing protein, putative, expressed
LOC_Os01g22480	1.8495	5.4019e-20	1.69892	6.32737e-10	-1.84257	8.11876e-17	OsFBDUF4 - F-box and DUF domain containing protein, expressed
LOC_Os01g27650	2.1322	3.5819e-09	1.68202	2.7376e-05	-1.45574	0.000560905	pentatricopeptide, putative, expressed
LOC_Os01g34890	2.0096	8.2355e-07	1.99429	3.11743e-06	-3.22498	5.17552e-14	GLUCAN SYNTHASE-LIKE protein, putative, expressed
LOC_Os01g37050	3.8396	1.1099e-190	1.46776	0.000296595	-3.31965	1.56707e-09	ribonuclease III domain protein, putative, expressed
LOC_Os01g37560	2.3935	1.9398e-250	1.98197	1.139e-102	-1.60936	2.33433e-76	chaperone protein dnaJ 49, putative, expressed
LOC_Os01g37825	2.4402	2.1545e-74	2.48009	6.26017e-55	-1.6566	1.89089e-38	M16 domain containing zinc peptidase, putative, expressed
LOC_Os01g38480	1.4715	2.6477e-29	1.11486	1.10862e-17	-1.25461	7.69193e-31	GA18326-PA, putative, expressed
LOC_Os01g40330	1.66	1.2999e-11	1.2154	1.72685e-05	-1.88485	3.45855e-14	DUF630/DUF632 domains containing protein, putative, expressed
LOC_Os01g40480	2.1314	5.9708e-10	2.93072	1.1255e-08	-1.46429	4.80377e-06	anthranilate phosphoribosyltransferase, putative, expressed
LOC_Os01g40720	1.9797	4.4176e-17	1.6757	1.21925e-07	-1.15444	6.63886e-05	pentatricopeptide, putative, expressed
LOC_Os01g41430	1.1751	2.2465e-40	1.11187	7.48685e-20	-1.0893	3.0601e-16	UDP-glucoronosyl and UDP-glucosyl transferase, putative, expressed
LOC_Os01g43020	2.7519	4.3966e-53	2.51344	1.80513e-50	-2.33383	2.02449e-51	CTP synthase, putative, expressed
LOC_Os01g43630	2.8376	2.5513e-21	3.37561	1.78825e-75	-2.37458	5.51281e-56	adaptin, putative, expressed
LOC_Os01g46700	1.8583	1.0517e-25	1.70388	8.50614e-17	-1.68817	6.99283e-28	SET domain group protein
LOC_Os01g48170	2.6976	7.6747e-32	2.5528	2.86218e-17	-2.32825	2.51089e-19	homeobox domain containing protein, expressed
LOC_Os01g48330	1.7184	1.3756e-46	1.98619	1.43002e-49	-1.65453	2.90457e-40	protein kinase domain containing protein, expressed
LOC_Os01g48930	2.2062	1.7245e-302	1.44591	5.41971e-154	-1.54405	8.0543e-176	splicing factor-related, putative, expressed
LOC_Os01g50910	1.7535	0	1.33425	0	-3.3893	0	late embryogenesis abundant protein, group 3, putative, expressed
LOC_Os01g51170	3.3489	1.343e-18	2.30143	8.03116e-10	-2.22337	4.56638e-14	glycylpeptide N-tetradecanoyltransferase 1, putative, expressed
LOC_Os01g51634	2.9381	1.5384e-35	2.91874	2.49438e-25	-1.8958	1.13181e-21	myosin-2 heavy chain, non muscle, putative, expressed
LOC_Os01g52140	1.5819	6.209e-41	2.28291	4.32157e-52	-1.32956	3.97011e-31	expressed protein
LOC_Os01g53070	2.6534	2.4348e-28	2.33703	4.58697e-17	-2.29146	6.52336e-12	ATP binding protein, putative, expressed
LOC_Os01g55270	1.0801	1.646e-27	3.33151	1.02183e-123	-1.39773	1.21436e-62	SGS domain containing protein, expressed
LOC_Os01g55540	2.3349	0	2.23011	0	-1.53804	0	aminotransferase, classes I and II, domain containing protein, expressed
LOC_Os01g55830	1.6212	4.6401e-10	3.10998	3.87757e-41	-2.18135	8.92241e-32	glutathione S-transferase, putative, expressed
LOC_Os01g55960	2.0617	3.3204e-25	1.20356	9.16575e-07	-1.10516	1.36486e-05	pentatricopeptide, putative, expressed
LOC_Os01g56000	3.093	3.6225e-68	2.7479	1.73299e-72	-2.21626	1.03702e-59	RNA recognition motif containing protein, expressed
LOC_Os01g56300	1.316	8.416e-127	1.39806	2.04324e-127	-1.20359	1.26137e-73	expressed protein
LOC_Os01g56910	2.0845	1.216e-150	1.61962	3.98928e-63	-1.43103	2.81359e-66	expressed protein
LOC_Os01g58444	2.382	1.1041e-50	1.74411	3.43714e-25	-1.42112	1.23607e-22	expressed protein
LOC_Os01g61180	1.454	8.0663e-105	1.77672	2.43659e-95	-1.19138	9.17949e-50	exo70 exocyst complex subunit domain containing protein, expressed
LOC_Os01g62760	1.3106	1.8967e-51	1.41909	9.20603e-53	-1.44347	2.46369e-34	protein phosphatase 2C, putative, expressed
LOC_Os01g64020	1.9136	2.3993e-35	1.11047	1.3622e-07	-2.73908	3.85326e-36	transcription factor, putative, expressed
LOC_Os01g64820	2.8661	2.9227e-12	3.59885	6.44048e-21	-2.20135	3.84315e-11	POLA1 - Putative DNA polymerase alpha catalytic subunit, expressed
LOC_Os01g65780	2.5125	1.5406e-50	1.35778	2.65998e-10	-1.89486	1.28242e-24	glycosyl transferase, putative, expressed
LOC_Os01g66150	1.6508	4.2033e-17	2.11277	8.15846e-12	-1.11736	6.13747e-05	expressed protein
LOC_Os01g66490	1.6492	2.3327e-26	1.16159	2.3494e-05	-2.59173	2.95611e-17	no apical meristem protein, putative, expressed
LOC_Os01g66520	2.0183	6.1413e-07	1.70236	1.80674e-07	-1.72826	1.11589e-07	serine/threonine-protein kinase RIO-like, putative, expressed
LOC_Os01g67980	2.9699	0	2.64251	0	-2.58284	0	cysteine proteinase EP-B 1 precursor, putative, expressed
LOC_Os01g68960	1.801	5.3301e-19	2.05658	2.73311e-07	-2.56246	1.22702e-13	expressed protein
LOC_Os01g69030	4.6631	7.6351e-52	1.26869	2.16375e-56	-2.50641	1.15592e-182	sucrose-phosphate synthase, putative, expressed
LOC_Os01g70080	1.5155	1.0853e-06	1.296	0.000464556	-1.67982	5.95914e-06	NB-ARC domain containing protein, expressed
LOC_Os01g70780	1.9121	8.1445e-196	1.1072	3.64501e-39	-1.49065	5.11786e-70	WD40-like domain containing protein, putative, expressed
LOC_Os01g71590	1.9623	1.4259e-24	2.79516	2.22359e-32	-2.28066	1.1457e-36	expressed protein
LOC_Os01g73410	2.1847	6.5482e-53	2.27573	1.07035e-43	-1.46996	1.77099e-21	FYVE zinc finger domain containing protein, expressed
LOC_Os01g73750	2.0596	1.6756e-42	1.71243	1.43393e-19	-1.09788	5.18505e-13	Leucine Rich Repeat family protein, expressed
LOC_Os01g74470	3.2418	3.0783e-67	2.74471	3.58376e-36	-2.06111	8.40459e-26	ABC transporter, ATP-binding protein, putative, expressed
LOC_Os02g01020	1.6801	9.3073e-33	1.71653	1.67765e-24	-1.1143	4.13919e-14	expressed protein
LOC_Os02g01740	2.5313	3.7125e-19	3.24965	2.05456e-74	-2.85848	1.59483e-71	U5 small nuclear ribonucleoprotein 200 kDa helicase, putative, expressed
LOC_Os02g02340	2.3662	2.7496e-07	1.81437	0.000896547	-2.34651	4.41231e-09	glycerol-3-phosphate acyltransferase, putative, expressed
LOC_Os02g04440	3.5585	7.1386e-13	3.07668	2.87505e-11	-2.55511	1.23203e-10	transducin family protein, putative, expressed
LOC_Os02g04490	3.1824	2.7561e-47	3.18712	4.28609e-41	-3.48671	2.1961e-61	histone acetyltransferase HAC1, putative, expressed
LOC_Os02g06588	3.1671	9.5111e-186	2.25582	5.28127e-84	-2.23397	3.01626e-84	ATP binding protein, putative, expressed
LOC_Os02g06725	2.565	5.2292e-58	2.67101	1e-50	-2.75751	7.87502e-63	expressed protein
LOC_Os02g08150	1.5654	3.244e-47	1.96449	5.09844e-23	-1.34018	2.62911e-21	CCT/B-box zinc finger protein, putative, expressed
LOC_Os02g08500	2.6806	3.6379e-07	2.73765	9.18257e-15	-3.10854	1.91682e-19	two-component response regulator, putative, expressed
LOC_Os02g09910	1.8121	4.8123e-05	2.07536	4.08877e-08	-2.93295	1.88537e-14	PHD-finger domain containing protein, putative, expressed
LOC_Os02g10700	1.3405	1.5402e-203	1.38302	5.67671e-275	-1.67843	1.15462e-272	OsFBL7 - F-box domain and LRR containing protein, expressed
LOC_Os02g10794	3.3092	2.8996e-40	3.16566	2.5225e-43	-3.30701	8.51251e-50	expressed protein
LOC_Os02g10900	2.2175	6.7141e-11	1.62043	3.13474e-13	-1.19417	1.19273e-11	NB-ARC domain containing protein, expressed
LOC_Os02g10970	2.1087	1.6913e-25	2.34269	2.69269e-25	-1.75239	4.83862e-27	peptidyl-prolyl cis-trans isomerase, putative, expressed
LOC_Os02g13340	1.4853	4.5221e-15	1.37797	2.31285e-08	-1.17897	1.24244e-08	expressed protein
LOC_Os02g14530	1.9805	3.9537e-93	1.26706	2.26515e-22	-1.21635	5.29751e-20	protein kinase domain containing protein, expressed
LOC_Os02g14900	2.1568	5.8327e-14	3.93778	3.3606e-27	-2.72276	2.02473e-13	1,3-beta-glucan synthase component domain containing protein, expressed
LOC_Os02g17304	1.032	2.7179e-18	1.45223	1.3736e-27	-1.39142	1.63328e-30	resistance protein, putative, expressed
LOC_Os02g19140	2.2016	6.2384e-43	2.01918	1.15466e-39	-1.88523	7.2734e-57	seven in absentia protein family domain containing protein, expressed
LOC_Os02g22370	3.4107	5.7855e-10	2.86323	1.89146e-20	-2.03627	7.73028e-17	expressed protein
LOC_Os02g25840	2.2117	4.3117e-120	2.10115	2.10516e-93	-1.73977	2.64687e-73	conserved oligomeric Golgi complex component 4, related, putative, expressed
LOC_Os02g30800	3.5217	1.9283e-23	3.37388	9.75559e-28	-2.5034	2.47397e-17	POLE1 - Putative DNA polymerase epsilon catalytic subunit, expressed
LOC_Os02g32690	1.3213	1.1863e-24	2.0397	1.21194e-43	-2.06414	1.02982e-106	pleiotropic drug resistance protein 15, putative, expressed
LOC_Os02g33710	3.2042	1.6535e-182	1.41065	8.6359e-52	-3.4261	6.83619e-263	decarboxylase, putative, expressed
LOC_Os02g37830	2.9089	2.8363e-07	2.90393	2.68967e-09	-1.75349	2.47365e-05	protein kinase domain containing protein, expressed
LOC_Os02g38480	2.5904	5.4719e-29	2.46527	1.63471e-20	-1.91781	2.48546e-16	expressed protein
LOC_Os02g38574	1.5057	3.268e-05	1.62087	4.61139e-11	-1.31631	9.58624e-09	EMB2423, putative, expressed
LOC_Os02g39790	1.9336	1.3097e-17	3.56177	2.44646e-15	-1.88597	7.28136e-57	CPuORF9 - conserved peptide uORF-containing transcript, expressed
LOC_Os02g43130	2.4358	7.0243e-48	2.91391	6.87475e-59	-1.97361	8.74921e-32	kinesin motor domain containing protein, expressed
LOC_Os02g43330	1.3298	3.5917e-50	2.0065	1.30168e-40	-4.81408	4.66727e-40	homeobox associated leucine zipper, putative, expressed
LOC_Os02g44770	1.4877	1.2677e-119	2.51937	2.21883e-201	-1.76033	1.6009e-150	uncharacterized mscS family protein, putative, expressed
LOC_Os02g47890	3.5315	9.3136e-51	2.8002	5.27987e-35	-2.63592	6.23487e-43	expressed protein
LOC_Os02g49520	1.9126	1.3435e-08	2.01249	1.68415e-07	-2.1352	9.24895e-11	armadillo/beta-catenin repeat family protein, putative, expressed
LOC_Os02g49720	3.1555	0	1.32696	1.72665e-87	-4.95083	0	aldehyde dehydrogenase, putative, expressed
LOC_Os02g50620	1.95	1.6865e-143	1.23336	3.29063e-45	-1.12623	9.27837e-37	dehydrogenase E1 component domain containing protein, expressed
LOC_Os02g50799	2.7496	2.013e-152	2.69428	7.54245e-133	-2.3035	1.43523e-117	nuclear-pore anchor, putative, expressed
LOC_Os02g51040	3.1133	0	1.90525	2.23474e-89	-1.3377	1.65246e-50	expansin precursor, putative, expressed
LOC_Os02g52220	1.1838	3.3196e-13	1.32495	3.83045e-12	-1.03521	1.20085e-10	PPR repeat domain containing protein, putative, expressed
LOC_Os02g52700	3.2458	0	1.13979	4.03932e-87	-3.16167	0	alpha-amylase precursor, putative, expressed
LOC_Os02g52710	2.9545	0	1.59733	0	-3.13802	0	alpha-amylase precursor, putative, expressed
LOC_Os02g52960	2.7608	2.2105e-187	2.84913	3.42194e-192	-2.06176	9.33907e-134	PHD-finger domain containing protein, putative, expressed
LOC_Os02g53200	2.3719	0	1.18477	1.48082e-75	-1.11372	1.02867e-62	glucan endo-1,3-beta-glucosidase precursor, putative, expressed
LOC_Os02g53500	1.4436	3.239e-21	2.70613	4.15915e-67	-1.41586	4.39599e-43	RFC5 - Putative clamp loader of PCNA, replication factor C subunit 5, expressed
LOC_Os02g55010	1.7386	2.3989e-20	1.04043	1.4437e-05	-1.11583	3.03163e-08	expressed protein
LOC_Os02g55550	2.4471	5.1164e-24	1.6917	1.30841e-09	-2.06151	1.68291e-12	F-box/LRR-repeat protein 14, putative, expressed
LOC_Os02g56810	2.2352	6.8683e-27	1.70341	7.81378e-09	-2.539	3.4072e-24	OsFBX68 - F-box domain containing protein, expressed
LOC_Os02g57800	2.4746	1.063e-33	2.89552	4.96415e-49	-1.73445	6.12761e-28	PPR repeat containing protein, expressed
LOC_Os02g58410	3.2846	6.3503e-89	3.51836	1.7378e-66	-2.66949	7.92658e-67	expressed protein
LOC_Os02g58450	3.2283	4.842e-78	2.83218	1.00276e-49	-2.27888	1.02398e-39	uncharacterized ACR, COG1399 family protein, expressed
LOC_Os02g58554	3.1753	1.4232e-239	3.20303	5.7046e-295	-2.82127	6.57169e-281	expressed protein
LOC_Os02g58620	1.3275	2.6596e-09	2.09056	1.07752e-12	-1.10303	1.45998e-05	pentatricopeptide, putative, expressed
LOC_Os03g01710	2.0509	1.1661e-45	1.91472	1.8145e-72	-1.6556	4.20034e-50	expressed protein
LOC_Os03g02150	2.9614	9.0269e-103	3.00899	1.70872e-72	-2.36616	6.32579e-83	adapitin protein, putative, expressed
LOC_Os03g02560	2.6663	8.5981e-165	2.36636	1.16405e-60	-1.60676	6.18282e-30	cyclin-like F-box, putative, expressed
LOC_Os03g03920	2.3606	7.8484e-72	2.2642	7.27566e-38	-1.90213	5.70354e-44	Ubiquitin family domain containing protein, expressed
LOC_Os03g05680	3.3128	1.1947e-91	2.51492	6.81086e-49	-2.52142	3.92601e-46	histone demethylase JARID1C, putative, expressed
LOC_Os03g06240	2.0807	0	1.50088	0	-1.36092	0	YT521-B-like family domain containing protein, expressed
LOC_Os03g06930	3.1884	5.7257e-05	2.60025	1.95711e-09	-4.78951	4.14589e-19	homeodomain protein, putative, expressed
LOC_Os03g08070	2.3111	5.564e-44	1.33776	1.80439e-10	-1.71464	1.64651e-25	copper-transporting ATPase PAA1, putative, expressed
LOC_Os03g09250	3.9264	0	2.73545	0	-1.95808	1.61508e-227	inositol-3-phosphate synthase, putative, expressed
LOC_Os03g09260	2.5765	1.7039e-52	2.84061	6.70855e-43	-2.19416	1.04226e-33	ubiquitin carboxyl-terminal hydrolase 26, putative, expressed
LOC_Os03g10140	1.8621	1.73e-72	1.08088	7.0964e-19	-1.62115	6.49896e-43	ZOS3-04 - C2H2 zinc finger protein, expressed
LOC_Os03g11200	1.4372	1.2223e-62	1.40144	1.48488e-44	-1.03188	2.02174e-26	pre-mRNA-processing factor 39, putative, expressed
LOC_Os03g11530	1.8579	1.8564e-12	1.80912	7.64686e-20	-1.432	5.75362e-19	nucleotide pyrophosphatase/phosphodiesterase, putative, expressed
LOC_Os03g11734	4.1195	3.8862e-139	2.45336	7.85339e-57	-7.51485	6.19502e-77	MATE efflux protein, putative, expressed
LOC_Os03g11890	2.2639	2.8174e-48	2.38565	6.4212e-89	-1.92558	8.1808e-73	potyvirus VPg interacting protein, putative, expressed
LOC_Os03g15740	1.7768	9.1463e-239	1.03461	2.81411e-66	-1.35798	8.68417e-103	uncharacterized TPR repeat-containing protein, putative, expressed
LOC_Os03g17010	1.7533	1.7645e-167	1.00528	2.36298e-47	-1.11689	3.76513e-43	RNA recognition motif containing protein, putative, expressed
LOC_Os03g17020	1.6209	4.2285e-131	1.22264	2.52061e-55	-1.47603	3.87325e-101	GTPase-activating protein, putative, expressed
LOC_Os03g18220	4.9225	2.497e-27	3.95398	1.53733e-08	-2.11321	5.35563e-14	pyruvate decarboxylase isozyme 2, putative, expressed
LOC_Os03g19250	1.6538	0	1.54234	0	-1.88397	0	AMP-binding enzyme, putative, expressed
LOC_Os03g20780	1.3847	2.9589e-112	1.19504	5.91064e-93	-2.40041	0	ethylene-insensitive 3, putative, expressed
LOC_Os03g22900	3.2769	3.7196e-90	3.01718	9.10729e-50	-2.38295	4.90216e-36	SNF2 family N-terminal domain containing protein, expressed
LOC_Os03g23030	1.9886	1.485e-13	1.59895	1.16837e-07	-1.3607	8.6546e-06	aberrant pollen transmission 1, putative, expressed
LOC_Os03g24339	1.3278	5.581e-83	1.23629	5.15919e-56	-1.32146	1.26785e-62	PWWP domain containing protein, expressed
LOC_Os03g25420	2.1222	2.6007e-47	1.95549	2.07823e-33	-1.99701	9.02921e-35	expressed protein
LOC_Os03g27390	1.3531	2.147e-191	1.02986	9.31981e-98	-1.19684	2.34351e-81	CPuORF35 - conserved peptide uORF-containing transcript, expressed
LOC_Os03g28420	2.6427	1.0871e-07	2.3273	0.000411373	-1.65783	0.000503319	3-oxoacyl-synthase, putative, expressed
LOC_Os03g30570	1.3446	9.9e-24	1.26373	1.39871e-26	-1.05097	3.70296e-23	protein of unknown function DUF1675 domain containing protein, expressed
LOC_Os03g37950	3.1673	1.0403e-10	2.35036	3.02837e-21	-2.51963	4.86085e-23	proteasome subunit, putative, expressed
LOC_Os03g39640	1.5443	6.5727e-69	1.85225	3.44883e-76	-1.24982	4.08539e-39	CBS domain containing protein, expressed
LOC_Os03g40390	1.9487	9.4136e-47	1.42548	1.73701e-20	-1.49161	3.87027e-25	expressed protein
LOC_Os03g42750	2.9131	3.2356e-150	2.35176	1.82484e-59	-2.11267	1.12419e-70	roothairless 1, putative, expressed
LOC_Os03g43390	2.0556	7.9063e-61	1.79186	2.21301e-05	-1.71701	3.1489e-30	F-box/LRR domain containing protein, putative, expressed
LOC_Os03g43800	2.9507	3.0396e-101	2.77385	2.50361e-65	-2.32074	2.6975e-62	DIRP family protein, putative, expressed
LOC_Os03g43990	2.2625	3.5695e-22	4.21389	1.69085e-57	-1.99355	8.35734e-22	BTBN8 - Bric-a-Brac, Tramtrack, Broad Complex BTB domain with non-phototropic hypocotyl 3 NPH3 and coiled-coil domains, expressed
LOC_Os03g44620	2.1933	0	1.71691	0	-1.51762	0	chaperone protein dnaJ, putative, expressed
LOC_Os03g46325	2.6039	3.3315e-11	3.60756	3.89203e-27	-2.8372	9.58409e-29	pattern formation protein, putative, expressed
LOC_Os03g47754	3.8844	3.5963e-17	3.56822	3.39488e-07	-2.97603	1.60321e-18	SAB, putative, expressed
LOC_Os03g47960	3.3444	1.1407e-12	2.9944	8.34526e-08	-2.49133	4.21036e-07	expressed protein
LOC_Os03g48140	2.6285	2.3528e-100	2.28624	7.21051e-77	-2.16637	5.80959e-105	myosin, putative, expressed
LOC_Os03g49140	1.7447	6.1994e-17	1.48899	7.38155e-13	-1.31027	5.09312e-12	ABC1 protein At2g40090 precursor, putative, expressed
LOC_Os03g49350	1.4239	2.9065e-13	2.31131	4.15995e-22	-3.31125	1.57816e-54	lipozygenase protein, putative, expressed
LOC_Os03g50110	1.5913	4.1271e-24	1.00651	1.10556e-06	-1.5002	2.15711e-10	transcription regulator, putative, expressed
LOC_Os03g50480	2.1617	2.2445e-191	2.64676	0	-1.65845	1.90498e-178	phosphoglucomutase, putative, expressed
LOC_Os03g52310	1.9111	3.1576e-06	2.07363	1.09282e-08	-1.36785	3.82631e-06	transposon protein, putative, unclassified, expressed
LOC_Os03g56250	2.582	6.9265e-51	2.18619	4.82024e-33	-1.6699	4.41076e-25	LRR receptor-like protein kinase, putative, expressed
LOC_Os03g57340	1.806	2.3722e-290	2.92123	0	-1.95574	0	chaperone protein dnaJ, putative, expressed
LOC_Os03g57425	2.3951	2.2583e-05	4.37966	3.7314e-15	-3.42614	1.79693e-15	expressed protein
LOC_Os03g59240	2.0615	1.2447e-11	1.3164	3.02909e-08	-1.13881	4.41348e-06	carboxyl-terminal peptidase, putative, expressed
LOC_Os03g59340	2.907	6.7468e-290	2.28061	2.5409e-240	-2.04333	1.59343e-219	CESA2 - cellulose synthase, expressed
LOC_Os03g60240	1.9942	2.4354e-07	3.02705	1.15404e-18	-3.5619	4.913e-27	SCAR-like protein 1, putative, expressed
LOC_Os03g60710	1.7896	5.9774e-71	1.58195	5.36351e-47	-1.23352	1.83543e-29	protein kinase domain containing protein, expressed
LOC_Os03g61890	1.3009	1.447e-47	1.37037	2.74414e-79	-1.12611	2.68479e-57	chloroplast protein import component Toc159, putative, expressed
LOC_Os03g63040	2.7686	9.6373e-47	2.32022	1.46372e-23	-1.66684	4.40584e-15	expressed protein
LOC_Os04g02680	2.4342	5.1434e-11	1.75887	1.99532e-06	-1.28017	0.00034337	expressed protein
LOC_Os04g02890	1.6087	0.00014604	1.39493	0.000903313	-1.76049	1.74598e-06	expressed protein
LOC_Os04g10380	2.241	1.6555e-83	1.74128	1.83475e-39	-2.01088	1.62678e-62	glycine-rich protein, putative, expressed
LOC_Os04g26841	2.2775	1.7784e-153	2.23328	3.78639e-124	-1.61101	7.84349e-98	importin-8, putative, expressed
LOC_Os04g27060	1.4856	0	1.87138	0	-1.70843	4.43924e-240	oxidoreductase, aldo/keto reductase family protein, putative, expressed
LOC_Os04g28420	1.3842	1.4926e-26	1.59836	6.21856e-15	-1.02804	8.14977e-15	peptidyl-prolyl isomerase, putative, expressed
LOC_Os04g32330	3.3197	8.2821e-11	2.82194	1.66161e-15	-1.99606	3.11682e-13	dihydrolipoyllysine-residue succinyltransferase component of 2-oxoglutarate dehydrogenase complex, mitochondrial precursor, putative, expressed
LOC_Os04g33460	2.1144	1.8366e-81	3.80121	7.10054e-146	-1.92262	2.45425e-89	1,4-alpha-glucan-branching enzyme 2, chloroplast precursor, putative, expressed
LOC_Os04g33500	2.7178	0	2.09109	2.85826e-198	-2.18679	1.25804e-202	protein kinase, putative, expressed
LOC_Os04g35490	1.4284	5.9927e-50	3.3012	2.74567e-81	-2.77628	2.61308e-13	expressed protein
LOC_Os04g35540	1.5948	1.2501e-23	1.60065	1.65567e-33	-1.46998	2.65472e-42	amino acid permease family protein, putative, expressed
LOC_Os04g41260	2.7669	9.1933e-102	1.41472	2.54069e-11	-1.77182	1.70937e-22	amine oxidase, flavin-containing, domain containing protein, expressed
LOC_Os04g41510	1.8757	8.6467e-12	1.98756	4.81854e-30	-1.49844	2.72677e-22	serine/threonine-protein kinase GCN2, putative, expressed
LOC_Os04g41830	1.2203	1.0368e-28	1.24105	3.69149e-16	-1.01009	1.56225e-12	myb-like DNA-binding domain containing protein, expressed
LOC_Os04g42090	2.6451	1.5043e-25	2.54471	6.51894e-20	-3.15545	2.10558e-53	CPuORF7 - conserved peptide uORF-containing transcript, expressed
LOC_Os04g43130	2.4758	5.7683e-98	2.70688	1.08799e-93	-1.64896	4.41793e-41	transcriptional corepressor LEUNIG, putative, expressed
LOC_Os04g44320	2.095	1.7173e-26	1.50736	7.84524e-19	-1.00229	6.90919e-10	transposon protein, putative, unclassified, expressed
LOC_Os04g44700	1.5721	1.1215e-54	1.18666	1.07285e-25	-1.15503	1.42082e-33	WD-40 repeat family protein, putative, expressed
LOC_Os04g45170	2.0683	4.4215e-09	2.03041	3.24645e-05	-1.34695	9.93987e-05	leucine-rich repeat family protein, putative, expressed
LOC_Os04g45750	1.7029	2.2631e-91	1.2906	4.39431e-29	-1.44032	4.33523e-21	expressed protein
LOC_Os04g46180	1.0349	1.7001e-34	1.50668	4.26363e-46	-1.0576	9.08998e-21	AGC_PVPK_like_kin82y.11 - ACG kinases include homologs to PKA, PKG and PKC, expressed
LOC_Os04g46894	3.3755	7.3661e-83	3.66463	2.09973e-97	-2.94479	5.67479e-113	beige/BEACH domain containing protein, expressed
LOC_Os04g47870	1.0306	1.0563e-140	1.13234	8.05528e-197	-2.04795	0	PINHEAD, putative, expressed
LOC_Os04g47912	2.5635	1.037e-58	2.52388	4.80617e-39	-1.62795	1.66751e-25	expressed protein
LOC_Os04g48040	3.1605	9.9891e-53	1.08663	7.1862e-07	-1.39369	2.53578e-15	expressed protein
LOC_Os04g49980	1.0772	5.621e-192	1.87086	0	-3.84378	0	late embryogenesis abundant group 1, putative, expressed
LOC_Os04g52140	2.5041	7.1017e-91	2.60072	3.43683e-51	-2.41993	1.29753e-66	protein kinase domain containing protein, expressed
LOC_Os04g52390	1.6334	1.8512e-24	1.99457	5.87662e-36	-2.12931	6.72122e-64	potassium transporter, putative, expressed
LOC_Os04g52460	2.3112	1.8344e-193	2.08478	1.89644e-126	-1.76575	9.87638e-119	retrotransposon protein, putative, unclassified, expressed
LOC_Os04g52750	1.6178	2.4039e-23	3.3225	1.89374e-37	-3.63883	1.95599e-14	expressed protein
LOC_Os04g53496	1.8981	2.6361e-33	2.62321	1.76442e-59	-1.91637	3.10345e-58	NBS-LRR disease resistance protein, putative, expressed
LOC_Os04g53990	1.1071	1.3379e-22	1.31929	6.47689e-16	-2.28189	4.25669e-28	ethylene-responsive protein related, putative, expressed
LOC_Os04g58590	1.9978	3.5319e-10	1.57097	4.12956e-05	-2.82111	5.30423e-08	RNA recognition motif containing protein, putative, expressed
LOC_Os04g59630	2.2023	6.7106e-83	1.5213	1.05469e-22	-1.21287	8.22827e-15	prenylcysteine oxidase 1 precursor, putative, expressed
LOC_Os05g01440	2.1192	1.359e-105	1.84177	5.12812e-64	-1.06294	3.23463e-18	phosphoribosylformylglycinamidine synthase, putative, expressed
LOC_Os05g03320	1.4679	1.6192e-70	2.6837	4.43532e-100	-1.50931	5.06928e-23	expressed protein
LOC_Os05g05160	2.3374	3.586e-91	2.04647	1.19965e-63	-1.62458	7.73256e-48	CGMC_MAPKCGMC_2.1 - CGMC includes CDA, MAPK, GSK3, and CLKC kinases, expressed
LOC_Os05g05180	2.1194	1.1859e-34	1.76367	1.17715e-20	-1.52465	4.67123e-24	OsGH3.6 - Probable indole-3-acetic acid-amido synthetase, expressed
LOC_Os05g06540	2.4689	2.4119e-16	2.20877	1.06358e-13	-1.54298	8.6468e-06	expressed protein
LOC_Os05g07890	1.0263	4.1571e-14	1.53309	3.29421e-16	-3.98017	2.15569e-48	embryo-specific 3, putative, expressed
LOC_Os05g11780	2.4651	5.3273e-291	1.69933	4.04085e-100	-1.10346	1.80878e-55	mitochondrial carrier protein, putative, expressed
LOC_Os05g12450	1.4599	3.6146e-07	3.84744	9.01103e-15	-1.8185	4.21834e-05	hydroquinone glucosyltransferase, putative, expressed
LOC_Os05g14040	1.572	5.5269e-13	1.13625	7.37811e-12	-1.01306	3.94455e-12	G-patch domain containing protein, expressed
LOC_Os05g19390	1.9794	1.8496e-44	1.77088	3.39728e-30	-1.03032	8.23977e-14	PPR repeat containing protein, expressed
LOC_Os05g24560	3.0166	2.218e-29	1.44476	2.51051e-07	-1.74978	8.77374e-11	NC domain-containing protein, putative, expressed
LOC_Os05g25640	1.6849	6.2875e-197	1.25005	1.12391e-60	-1.77066	1.57899e-193	cytochrome P450, putative, expressed
LOC_Os05g26902	1.4299	0.00013203	1.17011	2.97727e-08	-1.14636	1.17972e-05	chaperone protein dnaJ, putative, expressed
LOC_Os05g28190	1.5886	2.2551e-41	1.63083	1.74366e-39	-1.15656	1.83611e-22	ranBP1 domain containing protein, expressed
LOC_Os05g28210	1.5761	4.8058e-229	2.38079	0	-3.93275	8.20188e-229	small hydrophilic plant seed protein, putative, expressed
LOC_Os05g28510	2.411	2.6622e-19	1.54857	6.37041e-11	-1.87783	1.63723e-11	importin subunit beta, putative, expressed
LOC_Os05g31056	3.0483	3.2357e-97	2.73044	2.20423e-75	-1.89758	1.84097e-59	tetratricopeptide repeat containing protein, putative, expressed
LOC_Os05g31690	1.4841	8.8574e-82	2.3473	2.43494e-14	-2.29859	4.81746e-22	expressed protein
LOC_Os05g34110	1.7819	6.8531e-73	1.46964	8.33324e-38	-1.42073	2.06921e-45	homeodomain-related, putative, expressed
LOC_Os05g36920	2.2903	2.8182e-10	1.9922	8.12606e-11	-1.71186	2.17865e-15	histone deacetylase, putative, expressed
LOC_Os05g38810	3.2481	2.1446e-98	2.91022	3.04385e-88	-2.29141	4.88853e-66	PWWP domain containing protein, expressed
LOC_Os05g41510	3.0791	8.1289e-110	3.12643	4.94933e-101	-2.88029	2.79549e-114	SH2 motif, putative, expressed
LOC_Os05g43060	1.6931	2.3119e-206	1.78123	1.7701e-276	-1.31089	1.61537e-105	retrotransposon, putative, centromere-specific, expressed
LOC_Os05g43780	1.5834	2.0106e-51	1.13174	1.95821e-17	-1.11153	1.01652e-16	ESP1, putative, expressed
LOC_Os05g46040	1.1082	1.3674e-26	1.11346	4.60144e-25	-1.63159	2.21937e-59	protein phosphatase 2C, putative, expressed
LOC_Os05g46890	2.2358	2.3736e-20	1.24085	6.1325e-14	-1.525	4.53338e-20	expressed protein
LOC_Os05g48416	1.0188	0.00034784	1.28793	1.23573e-05	-1.53849	4.90821e-05	lipase-related, putative, expressed
LOC_Os05g48860	2.6711	2.6397e-69	2.99437	3.53196e-72	-1.86028	9.25763e-40	interferon-induced guanylate-binding protein 2, putative, expressed
LOC_Os05g50550	1.9431	1.1738e-22	2.42076	1.51426e-24	-2.04707	1.24488e-18	polyprenyl synthetase, putative, expressed
LOC_Os06g01320	3.3176	9.2032e-124	2.7216	7.59791e-76	-2.37202	3.11997e-73	chromo domain containing protein, expressed
LOC_Os06g03530	1.2146	2.6561e-06	1.17293	0.000153206	-1.55568	3.10692e-08	pentatricopeptide, putative, expressed
LOC_Os06g03780	1.6385	3.9398e-08	1.93936	3.26212e-09	-1.22187	1.24128e-06	NUC153 domain containing protein, expressed
LOC_Os06g04710	1.5864	6.8348e-32	1.13446	1.35071e-14	-1.11078	3.1845e-13	expressed protein
LOC_Os06g07350	1.8186	1.257e-236	1.60225	1.15151e-234	-1.61667	4.15959e-243	RNA-binding motif protein, putative, expressed
LOC_Os06g08280	3.2552	6.2171e-308	3.03601	9.6373e-199	-3.48853	2.76682e-259	protein kinase domain containing protein, expressed
LOC_Os06g09220	1.4556	2.2048e-10	1.94379	1.49673e-07	-1.03168	0.000310478	cytochrome P450 72A1, putative, expressed
LOC_Os06g09560	1.0484	9.1426e-20	1.37341	1.2154e-09	-1.25859	1.44485e-18	heat shock protein DnaJ, putative, expressed
LOC_Os06g09630	3.4973	8.7587e-32	2.76518	1.81051e-17	-2.17502	5.85317e-20	3-oxoacyl-synthase, putative, expressed
LOC_Os06g09679	2.4674	4.1202e-165	2.06391	2.04092e-59	-1.59135	5.4396e-50	chaperonin, putative, expressed
LOC_Os06g12210	3.7997	1.0422e-87	1.21956	0.000290533	-3.40517	4.96066e-10	helix-loop-helix DNA-binding domain containing protein, expressed
LOC_Os06g12450	1.9357	1.5972e-06	4.76732	1.27967e-16	-2.1693	9.2476e-14	soluble starch synthase 2-3, chloroplast precursor, putative, expressed
LOC_Os06g13280	1.4227	1.7468e-40	1.4605	6.75111e-11	-2.92074	2.12566e-22	O-methyltransferase, putative, expressed
LOC_Os06g14406	3.6323	5.6388e-119	4.21313	2.08333e-176	-3.43981	7.59467e-178	SYD, putative, expressed
LOC_Os06g15360	2.7947	0	2.49645	0	-2.43554	0	RAD23 DNA repair protein, putative, expressed
LOC_Os06g15760	1.9484	0.0006382	3.57151	9.67631e-13	-1.82585	7.13187e-08	eukaryotic aspartyl protease domain containing protein, expressed
LOC_Os06g19730	3.0339	1.0817e-142	3.22025	6.99197e-120	-2.74458	1.0976e-141	HEAT repeat family protein, putative, expressed
LOC_Os06g20090	2.0479	3.1868e-233	1.19023	1.18811e-46	-1.09886	4.34741e-39	NUP155, putative, expressed
LOC_Os06g30901	3.366	2.9909e-88	3.1193	2.76724e-61	-2.904	2.74353e-98	HEAT repeat family protein, putative, expressed
LOC_Os06g33570	2.0288	5.053e-37	1.38	9.76262e-33	-1.16001	2.66467e-30	cyclic nucleotide-gated ion channel 1, putative, expressed
LOC_Os06g33600	2.5963	2.5842e-30	1.47546	0.000221893	-1.76022	2.1975e-05	cyclic nucleotide-gated ion channel 1, putative, expressed
LOC_Os06g35030	3.1709	3.9437e-201	1.86387	1.20478e-84	-1.55313	2.44504e-92	RNA recognition motif containing protein, putative, expressed
LOC_Os06g36480	2.3235	5.2149e-14	1.58319	1.17214e-07	-2.43858	3.59997e-13	no apical meristem protein, putative, expressed
LOC_Os06g36710	2.6675	1.5424e-87	2.36984	2.73051e-75	-1.89853	1.76319e-65	transposon protein, putative, CACTA, En/Spm sub-class, expressed
LOC_Os06g37180	2.6951	4.4866e-151	2.81849	4.80264e-167	-2.06874	6.24633e-187	ATP synthase, putative, expressed
LOC_Os06g38320	2.0419	1.6369e-22	1.33829	0.000350499	-1.97188	3.99661e-09	expressed protein
LOC_Os06g40360	2.5276	0	1.2837	3.42296e-130	-2.1082	1.56395e-280	OsFBL30 - F-box domain and LRR containing protein, expressed
LOC_Os06g40460	2.095	9.271e-70	1.42645	1.71859e-19	-1.124	2.90905e-14	expressed protein
LOC_Os06g41590	1.5471	1.2903e-20	1.3146	6.11285e-10	-1.15651	3.97892e-08	YIF1B, putative, expressed
LOC_Os06g42640	2.0067	0.00052449	1.99755	3.50578e-06	-1.79347	9.86191e-09	transposon protein, putative, unclassified, expressed
LOC_Os06g42720	1.0455	1.0383e-166	1.68338	0	-1.54057	0	amino acid transporter, putative, expressed
LOC_Os06g46000	2.2886	0	1.18678	1.08046e-174	-1.31332	2.80389e-171	tubulin/FtsZ domain containing protein, putative, expressed
LOC_Os06g46330	1.681	3.0139e-26	1.32951	1.2178e-13	-1.74643	8.18582e-20	Protein kinase domain containing protein, expressed
LOC_Os06g46340	1.6949	2.3377e-06	1.21969	0.000140745	-1.19582	4.01602e-08	glycosyl hydrolase, family 31, putative, expressed
LOC_Os06g47920	2.9174	2.6863e-18	2.16676	1.84039e-10	-1.20131	8.73498e-05	pentatricopeptide repeat domain containing protein, putative, expressed
LOC_Os06g48720	2.0172	4.0573e-46	1.67585	3.17201e-64	-2.3477	5.50036e-100	cadmium/zinc-transporting ATPase 4, putative, expressed
LOC_Os06g49550	2.4522	3.437e-48	1.89194	1.62886e-19	-1.37298	2.25142e-08	transposon protein, putative, unclassified, expressed
LOC_Os06g50370	3.0407	4.2405e-30	2.60096	2.54032e-30	-1.21608	3.26566e-06	zinc finger, C3HC4 type, domain containing protein, expressed
LOC_Os06g51250	1.5815	1.3261e-146	1.24986	4.25663e-85	-1.20477	1.48355e-68	EF hand family protein, putative, expressed
LOC_Os06g51510	2.0052	3.0588e-95	1.60107	1.72644e-42	-1.48064	9.27701e-53	expressed protein
LOC_Os07g01130	1.1962	2.2633e-14	1.42255	5.71769e-15	-1.15837	7.23066e-11	pentatricopeptide containing protein, putative, expressed
LOC_Os07g04220	2.491	1.8855e-39	1.48778	7.29477e-08	-1.64678	9.29681e-13	wound and phytochrome signaling involved receptor like kinase, putative, expressed
LOC_Os07g05640	2.9954	2.4333e-198	1.88074	4.06648e-56	-3.74922	9.52256e-136	transporter family protein, putative, expressed
LOC_Os07g07080	2.3003	4.0427e-126	2.78764	3.85979e-144	-1.90868	5.48315e-92	regulator of chromosome condensation/beta-lactamase-inhibitor protein II, putative, expressed
LOC_Os07g07230	1.563	9.5158e-19	2.41046	1.15085e-32	-1.34693	9.82167e-12	protein kinase, putative, expressed
LOC_Os07g07690	3.1793	3.7375e-43	3.48888	2.13508e-49	-2.35812	7.70758e-43	PHD-finger domain containing protein, expressed
LOC_Os07g08050	1.763	2.5389e-66	1.50653	2.08274e-40	-1.09787	6.99233e-23	expressed protein
LOC_Os07g08960	2.2051	2.6547e-19	2.26318	1.11169e-53	-1.79043	7.83802e-41	RNA recognition motif containing protein, expressed
LOC_Os07g10400	1.4689	2.4901e-07	1.56039	3.74246e-07	-1.1299	0.000238584	pentatricopeptide, putative, expressed
LOC_Os07g10770	1.0171	1.6839e-55	1.09492	2.86575e-71	-1.10228	5.13767e-81	CESA8 - cellulose synthase, expressed
LOC_Os07g12530	2.6397	1.6864e-86	2.35159	3.88717e-41	-2.13329	1.54717e-39	ABC1 family domain containing protein, putative, expressed
LOC_Os07g12560	3.1981	7.5259e-110	1.96453	2.6324e-26	-2.27547	1.26057e-27	OsFBX224 - F-box domain containing protein, expressed
LOC_Os07g15640	1.899	2.5368e-08	2.49151	3.71226e-12	-1.5832	2.21723e-08	CRR4, putative, expressed
LOC_Os07g25500	1.6333	1.9957e-20	1.79655	3.37973e-20	-1.15915	3.58504e-09	pentatricopeptide, putative, expressed
LOC_Os07g25680	3.0456	0	2.52983	9.80783e-192	-2.3647	1.94863e-222	protein kinase domain containing protein, expressed
LOC_Os07g27320	1.2744	3.289e-25	1.42844	1.24992e-29	-1.40685	4.9531e-33	glycosyl hydrolase family 10 protein, putative, expressed
LOC_Os07g28900	2.347	2.6468e-14	2.38308	2.78952e-18	-2.09684	3.97524e-20	PPR repeat domain containing protein, putative, expressed
LOC_Os07g29450	1.9823	6.525e-130	1.87538	4.60467e-85	-1.48561	2.0976e-49	expressed protein
LOC_Os07g32460	1.68	7.3288e-30	1.12145	8.47712e-08	-1.31975	1.42878e-11	src homology-3 domain protein 3, putative, expressed
LOC_Os07g36450	1.7475	4.5026e-22	1.67969	1.78608e-13	-1.04056	9.48052e-09	PPR repeat domain containing protein, putative, expressed
LOC_Os07g40220	1.9225	1.3874e-05	4.25609	2.07505e-08	-6.73925	2.38411e-06	expressed protein
LOC_Os07g42750	2.92	3.4871e-140	3.03479	1.17385e-136	-2.31785	7.15784e-93	DDT domain containing protein, putative, expressed
LOC_Os07g45074	3.3256	3.1423e-123	4.01208	8.40289e-134	-3.97514	1.80524e-145	FAT domain-containing protein, putative, expressed
LOC_Os07g45400	3.2123	1.5871e-166	3.10327	1.02974e-132	-3.02399	5.05132e-183	expressed protein
LOC_Os07g46360	1.7293	0.00047194	4.02034	9.78573e-21	-6.18284	5.44154e-05	glyoxalase family protein, putative, expressed
LOC_Os07g47280	3.0884	1.4837e-11	3.00913	1.77298e-10	-1.98472	0.000124371	DNA polymerase zeta catalytic subunit, putative, expressed
LOC_Os07g47300	1.6073	1.3357e-07	1.02382	0.000774723	-1.99326	3.74693e-10	spo0B-associated GTP-binding protein, putative, expressed
LOC_Os07g47360	3.0683	8.4455e-206	2.886	6.52781e-175	-2.21475	1.17403e-118	CW-type Zinc Finger, putative, expressed
LOC_Os07g47470	1.5565	3.8637e-14	1.98973	5.97343e-16	-1.17364	1.488e-05	pentatricopeptide, putative, expressed
LOC_Os07g47510	1.1032	2.5038e-38	1.71873	6.25351e-252	-1.44064	2.55528e-113	stress-related protein, putative, expressed
LOC_Os07g48130	2.4594	7.0783e-112	1.3189	7.62041e-31	-2.68171	3.5059e-68	potassium transporter, putative, expressed
LOC_Os07g48300	2.9028	2.7839e-44	1.94806	1.16161e-12	-2.17222	4.02563e-20	eukaryotic translation initiation factor 2 subunit beta, putative, expressed
LOC_Os07g48560	2.7616	1.1237e-200	1.1432	1.38569e-23	-1.01656	1.14792e-12	homeobox domain containing protein, expressed
LOC_Os07g49260	1.2464	3.8998e-35	1.07015	3.58712e-18	-1.10146	1.39069e-19	importin subunit beta, putative, expressed
LOC_Os08g02354	3.7915	6.9999e-34	2.87945	1.47345e-24	-2.55506	2.50313e-22	expressed protein
LOC_Os08g06460	2.6784	8.8795e-06	1.85513	1.06645e-05	-2.927	7.08012e-14	dnaJ domain containing protein, expressed
LOC_Os08g06930	1.5572	4.5476e-34	1.38312	1.4634e-20	-1.38641	7.34112e-17	transposon protein, putative, unclassified, expressed
LOC_Os08g07720	2.6369	5.7217e-47	2.07345	2.0836e-10	-1.32824	4.97659e-07	transferase family protein, putative, expressed
LOC_Os08g07850	2.4099	7.6936e-107	1.58591	3.24709e-25	-1.42411	6.88139e-24	PolI-like DNA polymerase, putative, expressed
LOC_Os08g09210	1.2308	2.252e-30	1.69432	1.301e-43	-1.00497	1.6318e-19	phosphoribosylamine--glycine ligase, putative, expressed
LOC_Os08g09250	1.9757	8.3603e-71	2.71699	2.14493e-174	-1.93785	1.02995e-129	glyoxalase family protein, putative, expressed
LOC_Os08g10580	2.9352	1.348e-113	2.43706	1.54427e-60	-2.22188	2.64019e-65	expressed protein
LOC_Os08g12680	1.4396	1.9872e-13	2.25345	8.98417e-21	-2.19183	4.23917e-31	zinc finger domain, LSD1 subclass family protein, expressed
LOC_Os08g13360	1.5567	4.7483e-15	1.8063	1.10807e-32	-1.59929	1.70047e-29	kelch repeat protein, putative, expressed
LOC_Os08g14700	1.9264	1.1452e-28	1.34841	8.91896e-10	-3.31724	1.88187e-53	glucan endo-1,3-beta-glucosidase precursor, putative, expressed
LOC_Os08g16660	2.8484	4.0849e-06	1.48088	1.23563e-14	-1.00846	3.04584e-06	aspartic proteinase nepenthesin precursor, putative, expressed
LOC_Os08g16780	2.3378	1.8847e-82	2.33973	5.50983e-42	-1.69179	4.64651e-31	sin-like protein conserved region containing protein, expressed
LOC_Os08g17080	1.7094	1.0511e-11	1.608	3.69732e-18	-1.22999	1.34279e-10	PPR repeat domain containing protein, putative, expressed
LOC_Os08g17400	2.2311	4.2053e-132	1.51767	5.06559e-47	-1.69388	1.5722e-56	WRKY89, expressed
LOC_Os08g24400	3.0194	5.493e-130	3.30044	8.13228e-133	-2.91481	1.31252e-133	SWP, putative, expressed
LOC_Os08g31800	1.0523	1.4148e-08	1.35168	1.30429e-09	-1.1194	1.02538e-06	RGH1A, putative, expressed
LOC_Os08g34950	2.9493	1.3571e-96	3.41218	6.68435e-94	-2.65189	5.92263e-89	chaperonin Cpn60/TCP-1, putative, expressed
LOC_Os08g38310	2.6903	2.016e-44	2.39961	6.38383e-31	-1.62923	1.68959e-16	expressed protein
LOC_Os08g41420	2.1109	1.1496e-26	3.22105	2.28278e-28	-1.56044	1.1053e-15	expressed protein
LOC_Os08g42960	1.6198	1.85e-12	2.41075	2.1649e-21	-1.2942	1.70388e-10	ankyrin repeat-containing protein, putative, expressed
LOC_Os08g44240	2.2156	2.3251e-18	3.26608	2.34602e-38	-2.50078	6.55578e-38	AAA-type ATPase family protein, putative, expressed
LOC_Os08g45030	1.2752	4.3892e-18	1.52905	2.99012e-35	-2.68342	4.23567e-85	multidrug resistance protein, putative, expressed
LOC_Os09g03370	2.0646	9.5122e-25	2.37485	2.85134e-25	-1.98602	2.982e-29	MIM, putative, expressed
LOC_Os09g07900	3.6548	6.7541e-100	4.66826	1.35943e-159	-3.41583	9.77637e-158	ubiquitin-protein ligase 1, putative, expressed
LOC_Os09g08570	2.285	1.9204e-53	1.38458	1.07113e-09	-1.25092	1.16387e-10	expressed protein
LOC_Os09g08670	2.783	4.0205e-79	2.63173	6.36082e-50	-2.26417	1.4056e-42	protein of unknown function DUF1296 domain containing protein, expressed
LOC_Os09g09480	2.0495	5.3633e-109	1.31252	1.75276e-30	-1.4547	4.65103e-44	SNF7 domain containing protein, putative, expressed
LOC_Os09g12050	1.481	2.5008e-25	1.00374	1.50052e-05	-1.05694	1.8233e-06	retrotransposon protein, putative, unclassified, expressed
LOC_Os09g12660	1.6167	7.5183e-38	3.33381	4.74545e-104	-1.54652	6.30208e-61	glucose-1-phosphate adenylyltransferase large subunit, chloroplast precursor, putative, expressed
LOC_Os09g14600	1.0953	1.5476e-28	1.46093	3.65485e-31	-1.49489	4.47486e-32	peroxisomal membrane protein-related, putative, expressed
LOC_Os09g15840	2.2249	4.7981e-08	1.66	2.90909e-05	-1.12988	0.000157238	NBS-LRR disease resistance protein, putative, expressed
LOC_Os09g20350	1.9969	1.2127e-134	1.46652	1.59298e-94	-1.51636	5.21149e-106	OsDREB6,dehydration-responsive element-binding protein
LOC_Os09g20990	2.8163	0	2.49297	1.24226e-270	-3.06987	0	trehalose-6-phosphate synthase, putative, expressed
LOC_Os09g21230	1.7493	8.7201e-284	1.00488	9.52126e-88	-1.77876	0	AMP-binding enzyme, putative, expressed
LOC_Os09g24260	2.9159	1.2465e-226	3.09862	6.79936e-221	-2.70869	7.82619e-260	WD domain, G-beta repeat domain containing protein, expressed
LOC_Os09g24440	2.5764	7.514e-72	2.54933	1.83373e-21	-2.28995	1.47244e-24	expressed protein
LOC_Os09g25620	3.4716	2.4108e-114	4.35268	4.41037e-201	-3.21948	5.50361e-113	CPuORF8 - conserved peptide uORF-containing transcript, expressed
LOC_Os09g27220	2.6298	5.5947e-31	1.39052	1.08699e-06	-1.67285	4.48322e-10	ATBRXL3/BRX-LIKE3, putative, expressed
LOC_Os09g29790	2.4594	7.7896e-07	2.09933	3.58769e-05	-1.74322	0.000421047	PPR repeat domain containing protein, putative, expressed
LOC_Os09g33900	1.8456	2.7521e-23	1.3948	5.32251e-14	-1.21968	9.32564e-09	FAD dependent oxidoreductase domain containing protein, expressed
LOC_Os09g36090	2.7912	9.2998e-120	3.29159	4.1364e-150	-2.39802	1.71287e-126	plus-3 domain containing protein, expressed
LOC_Os09g36244	2.079	6.4452e-08	1.64074	8.0313e-12	-1.06351	1.94483e-06	expressed protein
LOC_Os09g37040	1.8736	1.5254e-94	1.52174	3.59902e-40	-1.12927	1.04136e-23	DUF630/DUF632 domains containing protein, putative, expressed
LOC_Os09g37240	2.9214	1.7672e-29	3.48847	1.61894e-18	-1.05868	9.39068e-06	glutathione S-transferase, C-terminal domain containing protein, expressed
LOC_Os09g38030	2.3669	3.4444e-274	2.67379	3.07362e-275	-1.33204	1.03184e-103	UTP--glucose-1-phosphate uridylyltransferase, putative, expressed
LOC_Os09g38550	1.9027	8.4602e-113	1.15494	1.38988e-31	-1.1721	2.5249e-33	protein phosphatase 2C, putative, expressed
LOC_Os09g38570	2.2	7.0251e-29	1.86441	1.04834e-17	-1.42061	7.93775e-14	transcription factor like protein, putative, expressed
LOC_Os09g38960	1.1054	2.4135e-09	2.1239	1.84386e-22	-2.04769	3.99471e-40	potassium transporter, putative, expressed
LOC_Os10g02650	1.0158	3.9455e-09	2.09553	5.10745e-42	-1.23118	4.0108e-22	PPR repeat containing protein, expressed
LOC_Os10g08540	2.9563	8.4452e-44	3.68982	1.72148e-27	-2.03933	1.31318e-39	cytochrome P450, putative, expressed
LOC_Os10g08570	1.3625	1.1257e-39	1.65808	5.83006e-37	-1.5089	1.08189e-51	RNA recognition motif family protein, expressed
LOC_Os10g24100	1.6841	2.125e-44	1.73557	1.70928e-52	-1.29602	1.512e-32	expressed protein
LOC_Os10g26070	3.1936	1.7744e-12	1.28706	8.20481e-05	-2.26447	2.89863e-11	pentatricopeptide, putative, expressed
LOC_Os10g30590	1.1616	1.0203e-08	1.12448	8.02281e-05	-1.11133	0.000471006	pentatricopeptide, putative, expressed
LOC_Os10g31864	1.3336	3.2203e-08	1.43156	4.70223e-07	-1.85478	1.12323e-09	expressed protein
LOC_Os10g31970	1.2079	3.2556e-69	1.31312	1.44772e-68	-1.50578	3.4268e-90	SNF2 family N-terminal domain containing protein, expressed
LOC_Os10g33874	2.3221	9.6281e-12	3.23138	3.36439e-13	-1.66528	1.96108e-06	PPR repeat domain containing protein, putative, expressed
LOC_Os10g35840	2.5634	2.4485e-06	1.93716	1.02732e-05	-1.94454	3.15234e-10	shikimate/quinate 5-dehydrogenase, putative, expressed
LOC_Os10g36810	3.4308	6.7135e-55	3.19354	6.3021e-42	-2.44611	4.69332e-36	plus-3 domain containing protein, putative, expressed
LOC_Os10g38470	1.2279	1.4974e-95	1.29236	3.15914e-124	-6.53099	0	glutathione S-transferase, putative, expressed
LOC_Os10g38850	3.3662	2.7242e-170	2.83569	3.39791e-95	-2.16353	9.68785e-63	amine oxidase, putative, expressed
LOC_Os10g39420	2.5996	2.3134e-222	1.74452	2.82046e-36	-1.31685	6.28766e-33	CAMK_CAMK_like.8 - CAMK includes calcium/calmodulin depedent protein kinases, expressed
LOC_Os10g40260	2.1364	1.174e-09	3.10751	1.2698e-17	-2.5717	4.98875e-14	expressed protein
LOC_Os10g41120	2.634	4.8324e-65	2.89878	1.10751e-64	-1.95495	2.45865e-34	expressed protein
LOC_Os10g42760	1.1097	2.3135e-07	1.19997	3.26098e-06	-1.58941	2.19374e-15	PPR repeat domain containing protein, putative, expressed
LOC_Os11g03900	2.5994	2.7164e-21	1.8771	2.70077e-10	-1.22496	3.8721e-07	glucosamine--fructose-6-phosphate aminotransferase 1, putative, expressed
LOC_Os11g04220	2.8422	2.3867e-45	2.88463	1.02904e-39	-2.4952	8.41389e-51	HEAT repeat family protein, putative, expressed
LOC_Os11g05650	1.5431	7.787e-23	2.38244	7.16786e-41	-1.48424	2.11205e-24	mRNA-decapping enzyme, putative, expressed
LOC_Os11g06750	1.5413	1.8324e-264	1.70651	6.96772e-70	-1.17444	1.55059e-171	ribosomal protein L3, putative, expressed
LOC_Os11g07911	4.2399	0	3.54423	2.60168e-26	-4.76991	5.9485e-05	expressed protein
LOC_Os11g09940	2.8503	7.2964e-283	1.37861	2.95756e-33	-1.21675	3.83018e-24	expressed protein
LOC_Os11g10420	2.6544	7.9529e-188	2.46065	4.11257e-124	-1.84454	2.73526e-96	phosphatidylinositol kinase, putative, expressed
LOC_Os11g10740	2.201	4.3011e-24	2.37482	1.11957e-18	-1.15075	8.41073e-08	tetratricopeptide-like helical, putative, expressed
LOC_Os11g10770	2.175	1.4245e-13	2.84028	2.16658e-18	-2.17105	1.50707e-19	disease resistance protein RGA3, putative, expressed
LOC_Os11g11340	2.7948	9.6967e-27	3.03871	9.19403e-28	-1.78486	3.27579e-15	CIP111, putative, expressed
LOC_Os11g18770	1.5001	2.6014e-111	1.0362	7.54188e-46	-1.06241	8.16585e-48	PHD-finger family protein, expressed
LOC_Os11g26780	1.0973	1.1706e-42	1.73614	1.62694e-47	-3.55113	1.37608e-39	dehydrin, putative, expressed
LOC_Os11g28360	3.5653	1.0209e-47	2.93203	4.45251e-35	-2.54368	3.79233e-39	ubiquitin carboxyl-terminal hydrolase 5, putative, expressed
LOC_Os11g31330	5.067	5.4253e-151	3.12366	5.37527e-06	-5.25789	0.000532552	no apical meristem protein, putative, expressed
LOC_Os11g31500	1.7985	1.0795e-25	2.04268	4.08818e-33	-1.34861	2.60277e-15	ATP binding protein, putative, expressed
LOC_Os11g32110	1.0946	1.8251e-141	1.15187	5.37369e-189	-1.15368	1.64597e-117	auxin response factor, putative, expressed
LOC_Os11g37540	2.2871	3.2346e-25	2.50699	1.17836e-50	-1.46677	9.6958e-28	protein phosphatase 2C, putative, expressed
LOC_Os11g38610	4.0148	0	1.02738	3.51719e-05	-1.07492	4.80208e-06	expressed protein
LOC_Os11g39540	1.1911	4.3825e-18	1.26028	6.39495e-13	-1.62549	8.70656e-27	14-3-3 protein, putative, expressed
LOC_Os11g40590	2.8304	4.6769e-285	4.70806	0	-5.35936	0	DUF1399 containing protein, putative, expressed
LOC_Os11g42070	1.3499	1.5705e-13	1.73637	2.94969e-15	-1.06068	5.27195e-07	Leucine Rich Repeat family protein, expressed
LOC_Os11g43890	1.7482	2.5841e-09	1.22845	2.28868e-07	-1.11834	2.12961e-07	WD domain, G-beta repeat domain containing protein, expressed
LOC_Os11g46240	2.9607	4.188e-43	2.36922	6.51188e-23	-2.54559	6.27287e-25	retrotransposon protein, putative, unclassified, expressed
LOC_Os11g46250	2.7493	7.6316e-12	3.56888	2.83154e-15	-1.74567	3.69983e-06	expressed protein
LOC_Os12g02490	1.5007	1.137e-07	1.52357	2.02006e-09	-1.16767	6.33848e-08	expressed protein
LOC_Os12g02814	3.783	3.9972e-44	2.02913	1.42623e-08	-1.75961	1.98561e-05	retrotransposon protein, putative, unclassified, expressed
LOC_Os12g13110	2.5641	5.2882e-10	1.59555	6.84679e-06	-1.73545	1.25419e-08	pentatricopeptide, putative, expressed
LOC_Os12g17410	2.7355	0.00026329	2.07475	0.00084162	-2.41824	0.000524908	NB-ARC domain containing protein, expressed
LOC_Os12g19549	1.8109	5.1394e-16	1.53701	4.52448e-11	-1.42774	3.81314e-13	telomerase reverse transcriptase, putative, expressed
LOC_Os12g24250	2.0362	1.7318e-128	1.34994	3.0466e-41	-1.51817	8.42092e-61	retrotransposon protein, putative, unclassified, expressed
LOC_Os12g30540	2.7685	1.0412e-157	2.41617	8.48277e-92	-1.93258	1.47565e-95	ubiquitin carboxyl-terminal hydrolase, putative, expressed
LOC_Os12g31380	1.9023	1.554e-09	1.36207	0.000452711	-1.88114	4.08517e-09	initiation factor 2 subunit family domain containing protein, expressed
LOC_Os12g32200	1.0976	1.9276e-50	1.86282	7.80055e-90	-3.53771	1.46993e-114	expressed protein
LOC_Os12g32660	1.881	1.171e-16	1.65338	7.55003e-10	-2.17633	1.46774e-21	NB-ARC domain containing protein, expressed
LOC_Os12g36620	2.5251	8.7355e-35	1.3673	6.64466e-07	-1.47069	6.02206e-07	pentatricopeptide, putative, expressed
LOC_Os12g36690	1.8219	7.0219e-13	2.8719	1.3104e-15	-1.68985	1.61629e-11	mla1, putative, expressed
LOC_Os12g38420	1.3068	3.5188e-86	1.36953	3.43534e-77	-1.03746	3.48611e-45	expressed protein
LOC_Os12g40279	3.7594	4.0815e-58	3.77571	2.44742e-43	-3.04016	3.66632e-43	protein kinase domain containing protein, expressed
LOC_Os12g42120	1.8094	3.3814e-13	1.28285	5.55962e-06	-1.91132	6.97195e-14	PPR repeat containing protein, expressed
LOC_Os12g42140	1.5388	2.8808e-134	1.18279	7.8812e-51	-1.13098	3.43511e-52	G-patch domain containing protein, putative, expressed
a: false discovery rates, the calculation method of FDR is BH method.

## Sheet: Supplementary Data 2
Supplementary Data 2 290 DEGs down regulated in YIL25 versus Teqing, pCPL versus Teqing, and up regulated in pOE versus Teqing detected using RNA-seq.
	YIL25 vs Teqing		pCPL vs Teqing		pOE vs Teqing
LOC_ID	log2 (fold change)	FDRa	log2 (fold change)	FDR	log2 (fold change)	FDR	Description
LOC_Os01g02710	-1.441	4.3634e-31	-1.21872	8.86758e-15	1.18627	1.02503e-14	LRk-type protein, putative, expressed
LOC_Os01g03110	-1.8873	1.4191e-07	-1.89833	1.76901e-16	1.30672	1.34318e-05	expressed protein
LOC_Os01g03360	-1.9889	8.6972e-100	-1.35855	1.16706e-61	1.36209	1.11693e-101	BBTI5 - Bowman-Birk type bran trypsin inhibitor precursor, expressed
LOC_Os01g03510	-1.3045	3.1585e-19	-1.7393	7.99192e-47	1.26915	1.1152e-21	WD domain, G-beta repeat domain containing protein, expressed
LOC_Os01g03630	-5.4695	4.8849e-31	-2.1496	2.67173e-05	2.30735	4.14361e-20	multicopper oxidase domain containing protein, expressed
LOC_Os01g05010	-1.0205	4.8651e-13	-1.91841	4.76613e-40	1.90225	1.32145e-24	mitochondrial glycoprotein, putative, expressed
LOC_Os01g06660	-1.0698	6.0804e-06	-2.07776	1.17805e-26	2.41489	3.34524e-69	thiamine pyrophosphate enzyme, C-terminal TPP binding domain containing protein, expressed
LOC_Os01g08800	-1.1059	0.00010554	-1.35085	0.000600569	1.42886	2.45554e-05	cytochrome P450, putative, expressed
LOC_Os01g09500	-2.2686	1.6183e-15	-1.0184	0.000447747	1.21205	4.75285e-07	expressed protein
LOC_Os01g09750	-1.4105	1.3773e-15	-1.53162	3.58726e-12	1.25823	8.4705e-07	RNA methyltransferase protein, putative, expressed
LOC_Os01g09990	-2.0058	6.2784e-29	-1.19391	4.95595e-22	1.64362	4.57659e-57	helix-loop-helix DNA-binding domain containing protein, expressed
LOC_Os01g10590	-2.0606	5.7324e-30	-1.93615	4.9621e-10	1.54449	5.07644e-08	osFTL8 FT-Like8 homologous to Flowering Locus T gene; contains Pfam profile PF01161: Phosphatidylethanolamine-binding protein, expressed
LOC_Os01g12070	-2.1773	2.0007e-58	-1.27166	1.35758e-30	1.61485	3.7636e-55	endoglucanase precursor, putative, expressed
LOC_Os01g13660	-1.1525	7.5861e-28	-1.10692	2.57052e-17	1.29775	8.96332e-29	expressed protein
LOC_Os01g13720	-1.2809	1.9519e-10	-1.51732	3.78542e-12	1.27322	4.81737e-06	expressed protein
LOC_Os01g19290	-2.1011	9.4336e-16	-1.22696	1.02868e-05	2.33613	9.09536e-34	integral membrane protein DUF6 containing protein, expressed
LOC_Os01g21320	-1.4384	8.0158e-63	-2.1278	1.9405e-151	1.36885	2.08556e-54	NAD dependent epimerase/dehydratase family domain containing protein, expressed
LOC_Os01g25610	-1.272	6.4681e-08	-1.79265	7.40046e-29	1.47596	4.44431e-18	40S ribosomal protein S4, putative, expressed
LOC_Os01g27520	-1.5306	2.0705e-18	-2.17039	4.4107e-72	1.26133	1.52442e-17	tRNA synthetases class II domain containing protein, expressed
LOC_Os01g32130	-1.4094	4.9004e-41	-1.72453	2.07552e-38	1.15319	1.55852e-12	expressed protein
LOC_Os01g33800	-1.6379	4.2442e-17	-2.16731	4.00845e-31	1.38647	2.2556e-12	heat shock protein DnaJ, putative, expressed
LOC_Os01g39650	-1.4969	1.196e-11	-1.32332	1.48605e-05	1.29743	8.30348e-06	programmed cell death protein 2, putative, expressed
LOC_Os01g40570	-1.735	1.8277e-15	-1.86983	2.12774e-13	1.35545	7.0154e-08	outer mitochondrial membrane porin, putative, expressed
LOC_Os01g42860	-4.0693	0	-2.74111	0	2.27577	0	inhibitor I family protein, putative, expressed
LOC_Os01g42870	-1.9597	1.5065e-13	-1.27919	2.71222e-06	1.4705	2.36255e-08	transferase family protein, putative, expressed
LOC_Os01g42880	-1.4475	0.00013428	-2.19327	4.61881e-08	1.18161	0.000229663	transferase family protein, putative, expressed
LOC_Os01g45450	-1.5671	1.4676e-28	-1.24823	1.80527e-11	1.52288	4.1994e-22	AAA family ATPase, putative, expressed
LOC_Os01g52790	-1.857	2.1454e-14	-2.07956	7.77325e-17	1.96144	6.029e-19	cytochrome P450 72A1, putative, expressed
LOC_Os01g53250	-1.5046	3.0997e-41	-1.76974	1.84914e-37	1.47292	2.99827e-20	NADPH reductase, putative, expressed
LOC_Os01g53260	-1.9654	1.5752e-09	-1.76426	1.80772e-09	1.0321	2.52776e-05	WRKY23, expressed
LOC_Os01g60200	-1.5075	2.9988e-53	-1.44037	5.57683e-31	1.52583	1.72546e-40	expressed protein
LOC_Os01g61760	-1.0498	8.6847e-08	-1.55374	4.86755e-07	1.59116	8.052e-06	myosin heavy chain-related, putative, expressed
LOC_Os01g61860	-1.3029	6.4937e-22	-1.55226	1.20962e-33	1.65176	4.39919e-42	TBC domain containing protein, expressed
LOC_Os01g62020	-1.0307	4.7343e-21	-2.0278	2.1252e-60	1.31503	6.31654e-30	NAD dependent epimerase/dehydratase family domain containing protein, expressed
LOC_Os01g62130	-1.5228	4.583e-41	-1.57626	1.48685e-22	1.16152	8.81675e-26	ZOS1-14 - C2H2 zinc finger protein, expressed
LOC_Os01g62670	-1.6627	4.7806e-34	-1.26804	1.56943e-17	1.4555	1.47031e-24	avr9/Cf-9 rapidly elicited protein, putative, expressed
LOC_Os01g64900	-1.0683	1.7466e-10	-1.01228	6.598e-07	1.53577	7.9517e-13	HEAT, putative, expressed
LOC_Os01g65200	-2.4846	3.5615e-50	-1.45297	1.95622e-12	1.66505	1.09946e-16	proton-dependent oligopeptide transport, putative, expressed
LOC_Os01g65630	-1.5304	1.1024e-17	-1.1492	8.39204e-07	1.94512	5.72513e-17	expressed protein
LOC_Os01g65660	-1.4685	0.00018129	-1.99095	2.56313e-06	2.37118	1.8641e-09	amino acid transporter, putative, expressed
LOC_Os01g71690	-1.7422	4.457e-15	-1.67073	8.32454e-10	2.98558	1.03803e-52	recA protein, expressed
LOC_Os01g73100	-2.9496	8.3251e-30	-1.89685	5.6919e-16	1.53099	5.7629e-12	retrotransposon protein, putative, unclassified, expressed
LOC_Os01g73580	-3.7217	1.7558e-12	-1.82395	2.96291e-06	1.46791	8.59882e-05	glycosyl hydrolases, putative, expressed
LOC_Os02g01030	-1.2845	6.2517e-24	-1.13786	3.32117e-20	1.37364	7.97058e-34	tetratricopeptide repeat domain containing protein, expressed
LOC_Os02g01280	-1.8228	1.3433e-84	-1.06895	6.59958e-19	1.4271	2.13989e-48	T-complex protein, putative, expressed
LOC_Os02g02390	-1.1544	8.8444e-05	-1.82669	1.3802e-10	1.51176	8.97789e-05	S1 RNA binding domain containing protein, expressed
LOC_Os02g02730	-1.5494	1.9393e-09	-1.40177	3.3308e-17	1.46282	3.86504e-25	expressed protein
LOC_Os02g04230	-2.7622	4.3043e-50	-1.26944	2.59854e-21	1.48956	2.13927e-59	CGMC_MAPKCMGC_2.7 - CGMC includes CDA, MAPK, GSK3, and CLKC kinases, expressed
LOC_Os02g05440	-1.3961	1.1571e-45	-1.76667	5.72028e-49	1.53244	1.62271e-26	expressed protein
LOC_Os02g05790	-1.2059	1.6446e-09	-1.56418	5.96314e-19	2.51297	9.16445e-59	expressed protein
LOC_Os02g06500	-1.6939	1.8637e-88	-1.75771	3.05812e-67	1.49943	1.63296e-33	DSHCT domain containing protein, expressed
LOC_Os02g07060	-1.042	1.1961e-15	-1.85241	2.2951e-122	1.48164	1.02034e-62	tubulin/FtsZ domain containing protein, putative, expressed
LOC_Os02g08530	-1.1688	1.4819e-19	-1.3183	4.52857e-15	1.66177	1.98164e-26	protein kinase family protein, putative, expressed
LOC_Os02g10520	-1.8449	0.00017483	-1.14886	0.000306888	1.54433	9.96446e-06	OsSub12 - Putative Subtilisin homologue, expressed
LOC_Os02g11740	-1.2439	1.7586e-63	-1.26596	1.86392e-65	1.04647	1.49173e-30	plastidic ATP/ADP-transporter, putative, expressed
LOC_Os02g17870	-1.6229	1.7866e-60	-1.60264	1.89402e-38	1.29888	8.06639e-19	microfibrillar-associated protein 1, putative, expressed
LOC_Os02g25680	-1.894	1.9111e-86	-1.52477	6.84949e-31	1.17902	5.7282e-30	expressed protein
LOC_Os02g32660	-2.0174	4.5761e-84	-1.51144	2.55218e-49	1.03773	2.03829e-27	1,4-alpha-glucan-branching enzyme, chloroplast precursor, putative, expressed
LOC_Os02g33110	-1.6556	7.623e-16	-1.33995	1.33014e-22	1.42402	2.38808e-39	glycosyl hydrolases, putative, expressed
LOC_Os02g35190	-2.3265	6.0377e-07	-1.60512	4.08074e-13	1.28358	8.44462e-11	chloride channel protein, putative, expressed
LOC_Os02g35830	-1.8948	4.5888e-25	-1.3336	1.18472e-06	1.00563	0.000934735	extracellular ligand-gated ion channel, putative, expressed
LOC_Os02g35950	-1.1811	9.3254e-102	-1.05903	3.95875e-82	1.12683	2.10894e-92	RNA recognition motif containing protein, putative, expressed
LOC_Os02g38710	-4.2614	2.4403e-57	-1.06662	0.000638002	1.33439	1.07945e-05	protein phosphatase 2C containing protein, expressed
LOC_Os02g41520	-1.2659	5.3805e-09	-1.50074	5.3216e-15	1.25492	8.95933e-10	glycosyl transferase 8 domain containing protein, putative, expressed
LOC_Os02g43670	-2.7072	3.0907e-19	-2.94444	2.31626e-78	1.54723	1.55919e-18	transferase family protein, putative, expressed
LOC_Os02g46260	-1.6291	7.5968e-21	-1.75567	8.56986e-21	1.24826	6.5713e-12	OsSCP9 - Putative Serine Carboxypeptidase homologue, expressed
LOC_Os02g46600	-1.629	5.749e-05	-1.69207	9.74e-08	1.37605	9.44651e-06	RING-H2 finger protein ATL5G, putative, expressed
LOC_Os02g47470	-1.718	2.6725e-16	-2.3102	1.5436e-31	2.80433	2.41041e-36	cytochrome P450, putative, expressed
LOC_Os02g48110	-1.6818	4.0685e-10	-1.88046	2.17305e-08	1.43089	1.14561e-05	DnaK family protein, putative, expressed
LOC_Os02g48460	-1.4499	4.045e-13	-1.81367	1.76876e-12	1.32154	4.70898e-07	NAD dependent epimerase/dehydratase family protein, putative, expressed
LOC_Os02g48850	-1.4845	3.4241e-10	-1.20962	4.6644e-06	1.31689	3.95318e-12	plant-specific domain TIGR01615 family protein, expressed
LOC_Os02g48860	-2.0019	3.4244e-14	-1.62476	1.47573e-23	1.28628	1.04633e-13	aspartic proteinase nepenthesin-2 precursor, putative, expressed
LOC_Os02g51060	-3.0838	4.3966e-33	-2.37262	4.71057e-30	1.20446	1.13065e-08	CSLA6 - cellulose synthase-like family A; mannan synthase, expressed
LOC_Os02g52230	-1.2146	1.9191e-15	-2.07997	4.48168e-70	1.63982	4.47844e-50	coronatine-insensitive protein 1, putative, expressed
LOC_Os02g53340	-1.3576	3.6524e-19	-1.43359	2.63441e-13	1.01954	8.4705e-07	cyclic nucleotide-gated ion channel, putative, expressed
LOC_Os02g54280	-2.7306	1.5321e-15	-2.00716	6.68653e-09	2.36593	2.77393e-09	retrotransposon protein, putative, unclassified, expressed
LOC_Os02g55480	-2.0074	2.2071e-75	-1.79764	3.28415e-72	1.05383	3.10332e-16	zinc finger, C3HC4 type domain containing protein, expressed
LOC_Os02g55890	-1.0165	5.8597e-32	-1.2325	2.45803e-74	1.56393	1.19579e-147	inorganic H+ pyrophosphatase, putative, expressed
LOC_Os02g56830	-2.1447	1.4374e-15	-1.8805	6.32175e-12	1.71036	1.50019e-12	transposon protein, putative, CACTA, En/Spm sub-class, expressed
LOC_Os02g57200	-1.6253	1.7866e-14	-1.92666	3.81548e-15	1.00423	0.000124571	expressed protein
LOC_Os02g57400	-1.5802	5.7044e-13	-1.4332	1.82735e-12	2.01381	7.91978e-28	2-phosphoglycerate kinase-related, putative, expressed
LOC_Os02g57710	-1.5899	2.9444e-43	-2.12222	1.09516e-127	1.14395	3.48372e-27	signal peptide peptidase-like 2B, putative, expressed
LOC_Os02g58030	-1.8581	3.7647e-20	-1.90629	1.74408e-16	1.67201	1.71262e-12	leucine-rich repeat-containing protein 40, putative, expressed
LOC_Os03g02390	-1.179	2.1235e-15	-1.39946	1.40325e-32	1.32027	6.2543e-24	mitochondrial import inner membrane translocase subunit Tim17, putative, expressed
LOC_Os03g05160	-1.7012	0.00038747	-1.87342	2.76576e-05	2.24339	0.000307447	GATA zinc finger domain containing protein, expressed
LOC_Os03g05980	-1.2304	1.6206e-18	-1.96255	2.2685e-83	1.46869	1.47633e-34	40S ribosomal protein S9-2, putative, expressed
LOC_Os03g09910	-4.5114	1.292e-42	-1.4951	9.15164e-12	2.78132	4.10395e-65	aminotransferase, classes I and II, domain containing protein, expressed
LOC_Os03g10230	-2.2612	5.019e-17	-1.18961	8.79835e-05	1.56464	1.83613e-06	expressed protein
LOC_Os03g10970	-2.1361	6.0446e-17	-1.51617	6.78889e-05	2.33788	1.00783e-13	expressed protein
LOC_Os03g17164	-1.761	3.7469e-38	-1.67314	6.42889e-26	2.14564	5.26007e-36	kinesin-related protein, putative, expressed
LOC_Os03g17300	-2.1463	2.389e-14	-1.37801	1.09771e-05	1.93045	6.52256e-14	TKL_IRAK_CrRLK1L-1.7 - The CrRLK1L-1 subfamily has homology to the CrRLK1L homolog, expressed
LOC_Os03g18020	-2.1277	7.4935e-12	-1.51812	7.24518e-06	1.86145	3.14935e-15	rhodanese-like family protein, putative, expressed
LOC_Os03g18030	-2.8153	0.00021697	-3.45002	1.25775e-22	1.54557	1.67739e-07	leucoanthocyanidin dioxygenase, putative, expressed
LOC_Os03g18890	-1.2356	3.9188e-05	-2.03124	1.83457e-10	1.47264	5.02875e-07	glycosyl transferase 8 domain containing protein, putative, expressed
LOC_Os03g20330	-3.8929	2.5505e-14	-1.37614	0.000752	1.20388	0.000347326	VQ domain containing protein, putative, expressed
LOC_Os03g21120	-1.6756	3.7916e-20	-1.63273	2.44493e-24	1.51025	4.095e-26	nucleoside-triphosphatase, putative, expressed
LOC_Os03g22190	-1.8292	2.1886e-30	-1.38967	1.35842e-10	2.01574	7.09065e-19	expressed protein
LOC_Os03g25110	-1.4527	3.1009e-07	-2.65308	1.57968e-11	2.51873	2.21872e-07	expressed protein
LOC_Os03g26229	-1.1873	5.2375e-34	-2.06615	4.54204e-51	1.50138	2.41375e-33	40S ribosomal protein S9-1, putative, expressed
LOC_Os03g30430	-1.0502	0.00049094	-1.7673	1.04891e-07	1.07567	0.000281711	nitrilase-associated protein, putative, expressed
LOC_Os03g43930	-1.4464	2.6092e-06	-1.86565	2.28954e-06	2.24649	1.07819e-06	START domain containing protein, expressed
LOC_Os03g45320	-1.1853	4.2624e-23	-1.50252	1.38857e-28	1.36439	1.60402e-22	dehydrogenase, putative, expressed
LOC_Os03g46750	-3.2918	2.0985e-13	-1.89331	1.20354e-05	2.35056	2.52922e-11	GPI mannosyltransferase 1, putative, expressed
LOC_Os03g47760	-1.4486	6.7462e-45	-1.39775	5.66653e-80	1.17637	2.05004e-61	SAB, putative, expressed
LOC_Os03g50160	-1.4633	1.5459e-10	-1.07605	0.000977849	2.30534	1.40119e-25	plastocyanin-like domain containing protein, putative, expressed
LOC_Os03g50520	-1.3803	2.5774e-22	-1.70721	6.47062e-82	1.57835	1.35233e-61	dynamin family protein, putative, expressed
LOC_Os03g50730	-1.264	1.5314e-27	-1.82221	5.76253e-34	1.47085	5.75608e-18	transmembrane anterior posterior transformation 1, putative, expressed
LOC_Os03g50870	-2.254	3.0006e-36	-1.48081	2.55074e-12	1.91712	8.3559e-30	expressed protein
LOC_Os03g50885	-1.2892	1.9906e-21	-1.92237	2.68257e-86	1.63454	2.82769e-60	actin, putative, expressed
LOC_Os03g52794	-1.7202	1.8955e-58	-1.72208	5.2592e-38	1.44947	1.37725e-24	phosphatidylinositol kinase, putative, expressed
LOC_Os03g53140	-1.4116	3.1643e-07	-1.82871	2.35117e-10	1.34584	4.54998e-05	protein transport protein Sec23B, putative, expressed
LOC_Os03g57460	-1.6797	5.3932e-17	-1.40154	1.53733e-08	2.09247	4.32377e-23	fasciclin domain containing protein, expressed
LOC_Os03g58590	-2.3007	1.7941e-25	-2.42623	1.23307e-29	1.29019	2.3556e-09	expressed protein
LOC_Os03g58930	-1.0726	2.4672e-08	-1.1141	2.00641e-06	1.1696	3.07376e-06	expressed protein
LOC_Os03g59390	-2.5415	7.5098e-23	-1.00464	1.61112e-11	1.18682	3.17609e-27	CAMK_CAMK_like.24 - CAMK includes calcium/calmodulin depedent protein kinases, expressed
LOC_Os03g61500	-2.9501	1.8032e-26	-1.87122	9.95749e-24	1.7156	7.02025e-19	uncharacterized Cys-rich domain containing protein, putative, expressed
LOC_Os03g62610	-1.8205	3.6046e-104	-1.09412	2.52053e-18	1.22476	4.99247e-25	RNA-binding protein containing a PIN domain, putative, expressed
LOC_Os03g63620	-3.0991	9.465e-06	-1.80432	9.59155e-10	3.52728	1.0939e-59	tetraspanin family protein, putative, expressed
LOC_Os03g64260	-2.5984	2.1924e-24	-1.2035	2.24578e-05	1.30197	1.08915e-07	AP2 domain containing protein, expressed
LOC_Os04g01140	-2.7378	5.5881e-09	-1.84666	0.00021745	2.50715	4.29239e-15	cytochrome P450 93A2, putative, expressed
LOC_Os04g02354	-1.1277	2.4628e-10	-1.11527	4.94224e-18	1.08258	1.08881e-16	expressed protein
LOC_Os04g10000	-3.7477	5.62e-68	-1.19395	1.00349e-09	3.07404	1.04953e-178	sex determination protein tasselseed-2, putative, expressed
LOC_Os04g10460	-2.217	7.9196e-05	-2.27165	0.000234955	1.65205	0.000693427	amidase, putative, expressed
LOC_Os04g15680	-1.7247	7.5031e-47	-2.05112	3.7916e-18	1.58231	1.89773e-15	expressed protein
LOC_Os04g17680	-1.3961	1.7791e-44	-1.22307	1.0521e-16	1.28374	3.22569e-24	expressed protein
LOC_Os04g24550	-1.2616	1.8111e-62	-1.35707	9.51002e-52	1.17326	1.00088e-25	ATP-binding region, ATPase-like domain containing protein, expressed
LOC_Os04g25540	-1.1473	6.8653e-29	-1.33321	2.04638e-52	1.32842	3.95186e-47	ribosomal protein L27, putative, expressed
LOC_Os04g30910	-1.3444	6.3715e-06	-1.51474	2.01184e-06	1.24071	0.000866485	SAM domain family protein, expressed
LOC_Os04g33980	-1.7164	4.2223e-15	-1.33071	1.92686e-05	1.86005	1.09491e-07	transposon protein, putative, Mutator sub-class, expressed
LOC_Os04g34230	-1.7191	1.074e-06	-1.33753	0.000142522	1.4919	8.03412e-06	RING-H2 finger protein, putative, expressed
LOC_Os04g35170	-1.5323	1.7936e-09	-1.69686	7.97462e-28	1.11851	2.80797e-14	expressed protein
LOC_Os04g36910	-1.8695	2.9222e-85	-1.34738	3.0835e-23	1.50818	3.24003e-31	expressed protein
LOC_Os04g37660	-2.578	2.6344e-09	-2.80033	2.85797e-27	2.04658	1.26678e-10	protein phosphotase protein, putative, expressed
LOC_Os04g37670	-1.5981	4.2842e-14	-1.94521	1.534e-18	1.91012	7.71597e-13	steroid nuclear receptor, ligand-binding, putative, expressed
LOC_Os04g38540	-1.5071	5.5932e-08	-3.01657	4.03409e-60	1.00115	9.89352e-11	aldose 1-epimerase, putative, expressed
LOC_Os04g40830	-1.5595	4.1483e-26	-1.30051	7.85232e-14	1.29348	6.44486e-11	cullin family domain containing protein, putative, expressed
LOC_Os04g43700	-2.207	5.3506e-20	-3.58218	7.8781e-28	2.06982	3.43841e-12	glycosyl transferase 8 domain containing protein, putative, expressed
LOC_Os04g46370	-1.7445	1.4523e-10	-1.61301	1.16645e-07	1.08445	6.55615e-05	L-asparaginase precursor protein, putative, expressed
LOC_Os04g46960	-1.2323	2.5862e-13	-1.56141	7.64276e-16	1.19524	1.21505e-43	glutathione peroxidase domain containing protein, expressed
LOC_Os04g47520	-3.6984	4.362e-20	-2.27706	9.20203e-07	1.41964	0.000973127	growth regulator related protein, putative, expressed
LOC_Os04g47670	-1.3941	3.1186e-63	-1.33839	8.28007e-35	1.56305	2.37946e-42	expressed protein
LOC_Os04g51430	-1.6984	3.4334e-18	-1.47075	1.2557e-15	1.39591	3.34324e-17	retrotransposon protein, putative, unclassified, expressed
LOC_Os04g52180	-1.318	5.4166e-20	-1.84244	1.082e-76	1.37265	4.56623e-48	expressed protein
LOC_Os04g52630	-1.4884	3.7353e-19	-1.82689	1.13278e-26	1.34804	6.18203e-10	leucine-rich repeat-containing protein kinase family protein, putative, expressed
LOC_Os04g55210	-1.3577	1.1207e-48	-1.69476	1.66678e-49	1.15736	1.72821e-18	chloride channel protein, putative, expressed
LOC_Os04g55670	-2.3201	2.207e-19	-1.45326	3.96754e-11	2.12604	8.23637e-41	glycosyltransferase family 43 protein, putative, expressed
LOC_Os04g56040	-2.3685	8.1987e-09	-1.55693	7.16589e-11	1.06077	1.27076e-07	glycine rich protein family protein, putative, expressed
LOC_Os04g56930	-2.3327	2.8834e-23	-1.96896	9.69049e-20	1.65728	1.78161e-24	glycosyl hydrolases, putative, expressed
LOC_Os04g58420	-1.1688	1.6445e-09	-2.10989	5.63295e-17	1.43198	2.29122e-12	MLO domain containing protein, putative, expressed
LOC_Os04g59040	-1.5067	2.4753e-46	-1.30198	2.0455e-22	1.07071	5.29665e-19	soluble inorganic pyrophosphatase, putative, expressed
LOC_Os04g59260	-1.7505	2.1384e-77	-1.45232	6.51841e-197	1.06984	4.50261e-153	peroxidase precursor, putative, expressed
LOC_Os05g01010	-1.1427	5.2039e-36	-1.44882	1.50896e-26	1.3412	1.49989e-20	expressed protein
LOC_Os05g01750	-1.5317	4.038e-22	-1.08608	1.08754e-18	1.60212	1.25629e-43	TruB family pseudouridylate synthase, putative, expressed
LOC_Os05g04510	-1.5648	1.6572e-50	-1.21495	1.68643e-134	1.14525	1.39065e-149	S-adenosylmethionine synthetase, putative, expressed
LOC_Os05g05220	-1.2803	1.7648e-44	-1.70773	3.58016e-88	1.08585	1.23005e-25	glioma tumor suppressor candidate region gene 2 protein, putative, expressed
LOC_Os05g05490	-1.5432	3.8666e-10	-1.76871	4.2107e-05	2.11378	0.000326589	pentatricopeptide, putative, expressed
LOC_Os05g06310	-1.5606	3.6385e-53	-1.64874	6.10428e-72	1.35419	4.02175e-67	60S ribosomal protein L18-3, putative, expressed
LOC_Os05g06980	-1.9268	1.2562e-10	-1.94394	3.49393e-38	1.31033	1.81084e-22	expressed protein
LOC_Os05g09410	-2.7408	2.3175e-37	-1.05326	6.43759e-05	1.54374	7.76802e-11	histidine-containing phosphotransfer protein 4, putative, expressed
LOC_Os05g11710	-1.492	1.4826e-10	-2.10422	1.09207e-27	1.03755	3.14538e-06	ribosomal protein L5, putative, expressed
LOC_Os05g11730	-1.9393	1.8076e-74	-1.63017	1.7696e-51	1.60349	2.52647e-41	CGMC_GSK.7 - CGMC includes CDA, MAPK, GSK3, and CLKC kinases, expressed
LOC_Os05g11950	-1.1318	3.7756e-52	-1.73728	9.80822e-85	1.14863	3.50943e-29	GDSL-like lipase/acylhydrolase, putative, expressed
LOC_Os05g15160	-2.9264	1.082e-31	-2.02083	2.16583e-11	2.25975	6.59134e-19	phosphate/phosphate translocator, putative, expressed
LOC_Os05g30030	-1.1966	6.8058e-15	-1.25146	1.96566e-20	1.24284	2.52532e-22	expressed protein
LOC_Os05g39320	-1.2752	7.8535e-17	-1.12406	5.06769e-39	2.99788	1.39312e-298	thiamine pyrophosphate enzyme, C-terminal TPP binding domain containing protein, expressed
LOC_Os05g42150	-1.6263	1.0045e-38	-2.72619	2.71868e-254	1.46621	6.17689e-47	OsGH3.4 - Probable indole-3-acetic acid-amido synthetase, expressed
LOC_Os05g45950	-1.1403	1.7006e-32	-1.51227	1.41929e-46	1.22731	3.43026e-22	outer mitochondrial membrane porin, putative, expressed
LOC_Os05g46550	-1.5809	1.257e-06	-1.88516	1.59164e-19	1.85539	2.35369e-16	adaptor complexes medium subunit family domain containing protein, expressed
LOC_Os05g49030	-1.5934	5.7204e-11	-2.28223	1.88212e-141	1.50299	4.01468e-47	60S ribosomal protein L18a, putative, expressed
LOC_Os05g50280	-1.3072	6.6824e-23	-1.20201	1.05901e-17	1.15828	8.99787e-16	transporter family protein, putative, expressed
LOC_Os05g50450	-1.1347	9.5168e-11	-1.26198	8.42647e-06	1.06802	6.57815e-05	expressed protein
LOC_Os05g50560	-1.3473	0.00013197	-1.29454	0.00018303	1.64058	0.000626647	CGMC_MAPKCMGC_2.9 - CGMC includes CDA, MAPK, GSK3, and CLKC kinases, expressed
LOC_Os05g51020	-3.8578	1.0122e-10	-2.18225	0.000161404	8.67586	3.14177e-05	leaf senescence related protein, putative, expressed
LOC_Os06g02144	-1.8769	5.5818e-53	-1.39561	6.70221e-76	1.17722	2.91946e-52	6-phosphogluconate dehydrogenase, decarboxylating, putative, expressed
LOC_Os06g02380	-1.0719	1.3233e-46	-1.66177	2.36263e-84	1.09506	3.32456e-40	T-complex protein, putative, expressed
LOC_Os06g08041	-1.2803	5.5928e-07	-1.90384	1.53937e-14	1.14603	0.00012298	iron/ascorbate-dependent oxidoreductase, putative, expressed
LOC_Os06g08080	-1.0655	9.0205e-46	-1.57415	1.10984e-69	1.10665	4.66073e-28	inorganic H+ pyrophosphatase, putative, expressed
LOC_Os06g08180	-1.1953	1.4189e-22	-1.06437	7.92376e-09	1.22181	7.38237e-12	expressed protein
LOC_Os06g10580	-1.5134	2.0048e-11	-1.65778	9.94615e-11	2.03158	2.6466e-22	cyclic nucleotide-gated ion channel, putative, expressed
LOC_Os06g11290	-1.6925	1.016e-09	-1.42365	1.35006e-12	1.22709	2.77534e-13	12-oxophytodienoate reductase, putative, expressed
LOC_Os06g12610	-1.7964	1.1186e-64	-1.48971	4.16113e-50	2.30963	9.45018e-109	auxin efflux carrier component, putative, expressed
LOC_Os06g12882	-1.2382	6.9429e-47	-1.42723	3.82847e-37	1.01384	6.16123e-18	S phase cyclin A-associated protein in the ER, putative, expressed
LOC_Os06g14530	-1.2347	3.6985e-46	-1.13155	1.06824e-17	1.37602	3.44529e-30	expressed protein
LOC_Os06g16240	-1.3767	0.00013056	-1.21281	1.04251e-05	1.30429	1.56249e-07	expressed protein
LOC_Os06g20860	-1.3512	1.9748e-09	-1.2412	0.000175153	1.29479	0.000149215	paramyosin, putative, expressed
LOC_Os06g35560	-2.079	4.2294e-10	-2.26417	5.42399e-06	2.39125	1.80926e-25	reticuline oxidase-like protein precursor, putative, expressed
LOC_Os06g36220	-1.4163	7.6495e-14	-1.56564	4.77316e-10	1.27205	6.13432e-08	OsFBX198 - F-box domain containing protein, expressed
LOC_Os06g36740	-2.7864	2.838e-21	-1.92187	3.32796e-24	1.69732	1.37112e-18	pollen-specific protein SF21, putative, expressed
LOC_Os06g39750	-2.1451	2.1014e-39	-1.37107	7.91017e-13	1.67763	2.0073e-24	3-ketoacyl-CoA synthase, putative, expressed
LOC_Os06g40600	-1.1694	3.6427e-26	-1.43671	2.71591e-49	1.05468	2.44476e-17	elongation factor, putative, expressed
LOC_Os06g40740	-1.8375	4.5572e-12	-2.0698	1.50135e-13	1.12668	0.000156695	expressed protein
LOC_Os06g45040	-2.1981	6.4213e-27	-1.24002	3.22459e-05	1.08763	2.64261e-07	B-box zinc finger family protein, putative, expressed
LOC_Os06g47210	-1.4061	4.3579e-13	-1.95141	2.16895e-15	1.55662	2.68086e-08	oligopeptidase, putative, expressed
LOC_Os06g50580	-1.4045	5.4527e-08	-1.81021	3.89668e-17	1.51592	2.51307e-11	expressed protein
LOC_Os06g51430	-2.2051	3.7851e-14	-1.51415	1.44496e-12	1.75954	4.8758e-14	signal peptide peptidase-like 2B, putative, expressed
LOC_Os06g51490	-1.6036	1.0583e-60	-1.77753	5.03556e-42	1.22904	2.51579e-20	PHD-finger domain containing protein, putative, expressed
LOC_Os07g03200	-2.368	7.7137e-08	-1.12417	2.05733e-13	2.41087	6.56495e-228	phytosulfokines precursor, putative, expressed
LOC_Os07g06680	-1.2318	5.4219e-14	-1.21718	2.89991e-12	2.25715	1.90757e-55	fasciclin domain containing protein, expressed
LOC_Os07g07990	-1.1464	2.3826e-07	-1.58953	1.58245e-39	1.16366	1.48977e-26	uncharacterized protein At4g06744 precursor, putative, expressed
LOC_Os07g08060	-1.7914	1.8983e-08	-3.20442	5.89068e-22	1.68818	1.30307e-05	transmembrane BAX inhibitor motif-containing protein, putative, expressed
LOC_Os07g09340	-1.9852	1.0226e-25	-1.07161	1.21265e-32	1.81539	3.21311e-73	plasma membrane ATPase, putative, expressed
LOC_Os07g10660	-1.0063	9.9526e-76	-1.08967	3.44276e-64	1.05657	4.3598e-35	ribosomal protein, putative, expressed
LOC_Os07g10730	-1.4571	9.6513e-17	-1.3543	8.89855e-11	1.56781	1.90736e-14	polygalacturonase, putative, expressed
LOC_Os07g10810	-2.6395	0	-1.9904	1.65997e-168	1.63929	1.96067e-75	expressed protein
LOC_Os07g11150	-1.7059	6.198e-19	-1.46714	1.65987e-14	1.25388	3.78999e-11	expressed protein
LOC_Os07g14740	-3.3432	1.6398e-12	-1.58343	4.80614e-05	1.8593	1.48504e-11	harpin-induced protein 1 domain containing protein, expressed
LOC_Os07g20320	-1.1867	6.0548e-10	-1.1249	3.39522e-08	1.51591	6.68562e-19	retrotransposon protein, putative, Ty3-gypsy subclass, expressed
LOC_Os07g22220	-2.0058	5.2198e-12	-3.75082	5.5256e-31	1.36428	0.000966378	F-box-like/WD repeat-containing protein TBL1XR1-A, putative, expressed
LOC_Os07g22350	-2.3492	1.5359e-22	-1.85342	8.7277e-47	1.84563	3.4479e-41	glucose-6-phosphate 1-dehydrogenase, chloroplast precursor, putative, expressed
LOC_Os07g30960	-1.3191	8.242e-05	-1.53622	0.000904746	2.32099	6.6965e-09	monooxygenase, putative, expressed
LOC_Os07g33310	-1.9651	2.4966e-09	-1.22758	1.30763e-05	1.19364	6.18475e-06	MATE efflux family protein, putative, expressed
LOC_Os07g35370	-1.3076	1.7165e-37	-1.32502	1.21781e-23	1.1127	3.85515e-24	TKL_IRAK_DUF26-lc.15 - DUF26 kinases have homology to DUF26 containing loci, expressed
LOC_Os07g38170	-1.7856	0.00087987	-1.62482	0.000547532	1.44753	2.21427e-06	remorin, putative, expressed
LOC_Os07g40620	-1.4344	1.3647e-61	-1.31192	4.13611e-33	1.00747	3.04018e-16	saccharopine dehydrogenase, putative, expressed
LOC_Os07g42280	-1.4736	3.8704e-13	-1.31431	1.67254e-05	1.31607	1.37628e-06	von Willebrand factor type A domain containing protein, expressed
LOC_Os07g46600	-1.1765	8.5761e-30	-1.42366	6.46801e-19	1.49807	4.60158e-19	RNA pseudouridine synthase, putative, expressed
LOC_Os07g47194	-1.1087	3.7099e-10	-2.04063	1.25226e-25	1.27503	5.21092e-08	GEX1, putative, expressed
LOC_Os07g48320	-1.146	6.648e-07	-1.49291	6.85727e-07	1.66105	1.02281e-07	HAD superfamily phosphatase, putative, expressed
LOC_Os07g49150	-1.7939	3.8162e-20	-2.34748	1.22001e-42	1.35731	2.79874e-13	26S protease regulatory subunit 4, putative, expressed
LOC_Os08g05870	-1.5327	8.5533e-10	-2.03047	5.43281e-10	1.78823	1.34754e-09	oxysterol-binding protein-related protein 6, putative, expressed
LOC_Os08g10244	-4.0194	3.096e-06	-2.85886	2.85294e-08	1.83961	1.09534e-08	retrotransposon protein, putative, unclassified, expressed
LOC_Os08g10570	-1.8363	1.1921e-49	-1.27594	4.51172e-19	1.415	3.90501e-24	bifunctional purine biosynthesis protein purH, putative, expressed
LOC_Os08g14200	-1.8816	1.3133e-05	-2.24596	0.000571328	1.29538	0.00031769	glycosyl hydrolases family 16, putative, expressed
LOC_Os08g15080	-2.1772	3.8285e-36	-1.61102	2.64401e-42	1.64318	5.73288e-50	proline rich protein 3, putative, expressed
LOC_Os08g25839	-3.6906	2.205e-05	-1.84572	3.45094e-08	2.28703	5.33385e-26	expressed protein
LOC_Os08g33350	-1.6154	2.057e-37	-1.04804	3.43894e-09	1.58566	7.78619e-27	expressed protein
LOC_Os08g37780	-1.7401	9.3688e-07	-2.39268	4.71704e-08	1.58645	0.000165555	NOL1/NOP2/sun family protein, putative, expressed
LOC_Os08g37790	-1.5134	1.0931e-70	-2.5875	5.36246e-119	1.5501	3.79977e-36	phospho-2-dehydro-3-deoxyheptonate aldolase, chloroplast precursor, putative, expressed
LOC_Os08g38610	-1.5691	2.1582e-07	-1.27438	0.000734109	1.68135	4.46592e-08	pentatricopeptide, putative, expressed
LOC_Os08g39350	-1.1976	4.9486e-23	-1.03213	3.52214e-14	1.20804	2.4309e-27	glycerophosphoryl diester phosphodiesterase family protein, putative, expressed
LOC_Os08g39730	-3.5088	6.0374e-57	-1.49355	2.26128e-23	1.2326	7.844e-45	cytochrome P450, putative, expressed
LOC_Os08g40160	-1.035	2.5723e-05	-1.19141	0.000848788	1.54855	1.4269e-07	thylakoid lumen protein, chloroplast precursor, putative, expressed
LOC_Os08g42000	-1.1956	5.2173e-16	-1.94257	2.16202e-63	1.54243	1.66497e-34	nuclear transport factor, putative, expressed
LOC_Os08g43580	-1.3068	1.161e-36	-1.54238	1.32122e-61	1.35752	1.03788e-43	acyl carrier protein, putative, expressed
LOC_Os08g44230	-3.3313	1.6154e-42	-1.26771	1.02431e-06	1.61699	4.21363e-18	zinc finger family protein, putative, expressed
LOC_Os08g45010	-1.2859	2.6113e-06	-1.70703	4.91415e-104	1.18397	1.61343e-62	ABC transporter, ATP-binding protein, putative, expressed
LOC_Os09g02700	-1.7016	4.7565e-40	-2.162	0	1.73224	1.23535e-139	polyadenylate-binding protein, putative, expressed
LOC_Os09g04339	-2.2366	5.3543e-19	-2.52946	5.91515e-19	1.15811	8.16999e-07	expressed protein
LOC_Os09g07294	-1.69	7.1245e-248	-1.67375	2.77507e-179	1.4082	4.36236e-103	purity of essence, putative, expressed
LOC_Os09g12500	-1.1944	5.0046e-17	-2.12711	1.11887e-24	1.33781	7.30931e-07	EMB1381, putative, expressed
LOC_Os09g15580	-2.6634	4.7057e-23	-1.52738	9.50956e-05	1.3936	4.45265e-06	expressed protein
LOC_Os09g22410	-2.0739	1.6094e-169	-1.70667	8.67568e-66	1.40236	9.42262e-57	pyruvate kinase-like, putative, expressed
LOC_Os09g26390	-1.2728	1.7953e-96	-1.43428	3.73357e-90	1.0423	6.21498e-41	AT-rich interaction region, putative, expressed
LOC_Os09g27080	-1.3778	6.2035e-17	-1.54009	1.64086e-14	1.56212	3.53025e-12	growth regulator related protein, putative, expressed
LOC_Os09g27730	-1.7319	4.3536e-27	-1.11233	2.95934e-05	2.0795	1.53857e-22	HVA22, putative, expressed
LOC_Os09g29630	-1.3274	1.2092e-61	-1.66397	2.29983e-54	1.38767	2.12213e-25	NOL1/NOP2/sun family protein, putative, expressed
LOC_Os09g32532	-1.7542	3.633e-49	-1.96071	2.75154e-138	1.56899	1.98321e-88	60S ribosomal protein L32, putative, expressed
LOC_Os09g34200	-1.0574	3.987e-11	-1.80073	6.92567e-14	1.57511	8.29899e-11	OsFBX338 - F-box domain containing protein, expressed
LOC_Os09g38540	-1.0462	4.0187e-05	-1.45101	0.000392327	2.62063	1.08458e-17	plastocyanin-like domain containing protein, putative, expressed
LOC_Os09g38730	-1.5091	3.3813e-15	-1.27564	3.74368e-08	1.23983	3.99257e-06	26S protease regulatory subunit 6B, putative, expressed
LOC_Os10g01550	-2.0019	3.2255e-19	-1.95346	2.38961e-41	1.43672	4.92684e-19	transposon protein, putative, unclassified, expressed
LOC_Os10g08780	-2.5357	0	-1.3923	2.31786e-162	1.62721	7.98871e-231	expressed protein
LOC_Os10g10190	-1.0432	1.9187e-08	-1.43336	1.12921e-19	1.07036	2.97714e-07	ATP-binding region, ATPase-like domain containing protein, expressed
LOC_Os10g11034	-1.4474	9.6962e-42	-1.63919	7.32427e-40	1.64219	6.18067e-38	caffeine-induced death protein 1, putative, expressed
LOC_Os10g15164	-1.6795	6.6155e-123	-1.01291	1.61805e-30	1.05143	2.58984e-26	expressed protein
LOC_Os10g31820	-2.8984	8.6957e-17	-2.3893	1.25393e-30	2.07608	2.7992e-23	fluG, putative, expressed
LOC_Os10g35140	-1.4975	1.6488e-16	-1.09358	9.11103e-06	1.41683	7.48619e-07	integral membrane protein, putative, expressed
LOC_Os10g35570	-1.2964	1.2285e-39	-1.7134	6.41661e-53	1.21558	8.1735e-23	expressed protein
LOC_Os10g35950	-2.4572	3.5742e-05	-2.20794	4.32124e-11	3.52911	9.70085e-68	transferase family protein, putative, expressed
LOC_Os10g39300	-2.0949	1.2503e-05	-2.29144	3.92151e-08	2.48753	3.64565e-58	aspartic proteinase nepenthesin, putative, expressed
LOC_Os10g42430	-1.5397	2.1252e-16	-1.87209	7.16522e-36	1.52991	1.35572e-21	transcription factor MYC7E, putative, expressed
LOC_Os10g43075	-1.318	1.5706e-118	-1.78265	5.29559e-125	1.20758	7.21308e-52	expressed protein
LOC_Os11g04980	-2.1014	1.1922e-41	-2.14688	1.41565e-26	1.07724	3.56006e-09	acyl-CoA synthetase protein, putative, expressed
LOC_Os11g08200	-3.3484	2.7597e-89	-1.28543	1.93296e-09	1.25251	5.52144e-09	eukaryotic aspartyl protease domain containing protein, expressed
LOC_Os11g09180	-3.2817	2.1469e-36	-2.10532	4.57561e-15	1.43439	8.35691e-09	expressed protein
LOC_Os11g10340	-1.3846	4.7878e-06	-1.47365	1.59868e-05	1.27828	0.000133343	OsFBX417 - F-box domain containing protein, expressed
LOC_Os11g14300	-2.1058	7.6704e-71	-1.79534	2.75781e-48	1.46502	7.84694e-37	la domain containing protein, expressed
LOC_Os11g17540	-1.1774	7.0099e-13	-1.79335	1.10172e-12	1.49506	2.5363e-09	retrotransposon protein, putative, Ty1-copia subclass, expressed
LOC_Os11g29210	-2.844	1.2466e-05	-1.90894	0.000552363	1.72647	1.294e-07	resistance-gene-interacting protein, putative, expressed
LOC_Os11g31660	-2.1219	6.1757e-83	-1.26729	3.68964e-17	1.13345	4.68487e-17	expressed protein
LOC_Os11g31700	-1.1478	5.5629e-27	-1.29634	1.88065e-22	1.60991	4.04639e-28	expressed protein
LOC_Os11g32390	-2.1994	5.644e-07	-1.53665	4.49305e-05	1.6757	1.72268e-05	expressed protein
LOC_Os11g32870	-2.0104	4.9209e-17	-1.07853	0.000390947	1.45039	1.67122e-07	expressed protein
LOC_Os11g38959	-1.2592	8.7489e-50	-1.65623	1.01991e-236	1.19571	1.45309e-81	40S ribosomal protein S9-2, putative, expressed
LOC_Os11g40510	-1.9863	3.7006e-54	-1.78435	0	1.76166	2.73281e-278	RNA recognition motif containing protein, putative, expressed
LOC_Os11g42430	-1.5908	7.0936e-28	-1.60235	4.11126e-08	1.2142	4.22397e-05	transporter family protein, putative, expressed
LOC_Os12g01760	-1.1445	1.8454e-15	-1.15079	4.46384e-23	1.099	8.55072e-17	F-box/LRR domain containing protein, putative, expressed
LOC_Os12g03070	-2.2497	4.0536e-20	-1.74869	2.2446e-09	1.44617	2.24902e-07	FHA domain containing protein, putative, expressed
LOC_Os12g05870	-2.6447	3.182e-16	-1.25412	8.80106e-05	2.02239	4.09535e-25	Cupin domain containing protein, expressed
LOC_Os12g08180	-1.8269	1.7579e-07	-1.78603	2.27522e-10	1.13425	0.000248745	receptor-like protein kinase 2 precursor, putative, expressed
LOC_Os12g08740	-1.3521	1.0334e-09	-1.89228	1.53229e-29	1.06738	1.61992e-07	exonuclease, putative, expressed
LOC_Os12g12360	-1.6389	2.6351e-27	-2.27495	0	1.2442	4.07373e-103	transposon protein, putative, Mutator sub-class, expressed
LOC_Os12g15680	-2.5981	3.501e-26	-2.35952	5.46889e-11	3.61312	5.4572e-119	laccase precursor protein, putative, expressed
LOC_Os12g16720	-4.6698	1.9426e-103	-2.16033	3.22419e-136	2.59446	0	cytochrome P450 71A1, putative, expressed
LOC_Os12g30180	-4.0325	4.093e-27	-1.44153	0.000133179	1.70928	1.45745e-24	protein kinase domain containing protein, expressed
LOC_Os12g34796	-1.3264	6.7023e-28	-1.17201	1.04137e-10	1.0974	3.48855e-09	expressed protein
LOC_Os12g36850	-3.2526	4.0036e-210	-1.09737	2.39459e-185	1.90245	0	pathogenesis-related Bet v I family protein, putative, expressed
LOC_Os12g37060	-1.6082	1.9983e-07	-1.75921	5.90677e-16	1.73131	7.96533e-20	expressed protein
LOC_Os12g41860	-1.2536	5.0274e-44	-1.55477	1.6227e-42	2.36809	1.09707e-39	START domain containing protein, expressed
LOC_Os12g43440	-3.1107	8.1904e-111	-1.36358	6.41872e-27	1.30015	5.84252e-49	thaumatin, putative, expressed
a: false discovery rates, the calculation method of FDR is BH method.

## Sheet: Supplemntary Data 3
Supplemntary Data 3 The callus browning index in the subculture 21d, BOC1 variations, and the expression level of BOC1 in 50 common wild rice.
					Variations
					SNP1	Indel1	SNP2	SNP3	Indel2	SNP4	SNP5	SNP6	SNP7	SNP8	SNP9	SNP10	SNP11	SNP12	SNP13	SNP14
					-1199	‘-1111~-775	-604	-102	1846	2049	2080	2090	2208	2254	2272	2296	2330	2333	2465	2940
ID	Variety name	Origin	CBI (%)a	RQb	C/A	337bp InDel	T/C	T/C	T/-	T/C	T/C	G/A/-	C/T	T/C	C/T	T/C	G/C	C/A	A/G	T/G
ruf1	FCG	Guangxi, China	42.5245	0.351358	A	Insertion	C	T	T	T	T	A	C	T	C	T	G	C	A	T
ruf2	GG-1	Guangxi, China	54.6875	0.568331	A	Insertion	C	T	T	T	T	G	C	T	C	T	G	C	A	T
ruf3	NN-1	Guangxi, China	33.0556	0.399983	A	Insertion	T	T	T	T	T	G	C	T	C	T	G	C	A	T
ruf4	NN-2	Guangxi, China	18.75	0.632061	A	Insertion	T	C	T	T	T	G	C	T	C	T	G	A	A	T
ruf5	NN-3	Guangxi, China	28.3333	0.518183	A	Insertion	T	T	T	T	T	G	C	T	C	T	G	C	A	T
ruf6	CZ	Guangxi, China	23.7897	0.605659	A	Insertion	T	C	T	C	C	-	C	C	C	C	G	C	A	G
ruf7	BS-1	Guangxi, China	41.2616	0.961895	A	Insertion	T	C	T	T	T	G	C	T	C	T	G	A	A	T
ruf8	WZ-1	Guangxi, China	16.956	0.307775	A	Insertion	T	T	T	T	T	G	C	T	C	T	G	C	A	T
ruf9	WZ-2	Guangxi, China	7.98225	0.455109	A	Insertion	T	T	T	T	T	G	C	T	C	T	G	C	A	T
ruf10	YJCWR	Yunnan, China	16.0417	0.806987	A	Insertion	C	C	T	T	T	G	C	T	C	T	G	A	A	T
ruf11	YD6-0128	Hunan, China	28.631	1.35843	A	Insertion	C	C	T	T	T	G	C	T	C	T	G	A	A	T
ruf12	94W1	Jiangxi, China	22.0238	1.64563	A	Insertion	C	T	T	T	T	G	C	T	C	T	G	A	A	T
ruf13	S7801	Guangdong, China	8.10185	0.451844	A	Insertion	T	C	T	T	T	G	C	T	C	T	G	A	A	T
ruf14	YD2-0069	Guangxi, China	2.60417	0.431796	A	Insertion	C	C	T	T	T	A	C	T	C	T	G	C	A	T
ruf15	YD4-173	Jiangxi, China	11.9097	0.587962	A	Insertion	C	C	T	T	T	G	C	T	C	T	G	A	A	T
ruf16	WR1-11	Guangdong, China	7.63889	0.595953	A	Insertion	C	C	T	T	T	G	C	T	C	T	G	A	A	T
ruf17	ZJ-1	Guangdong, China	33.0208	0.313285	A	Insertion	T	T	T	C	C	G	T	C	T	C	C	C	G	G
ruf18	PN-1	Guangdong, China	24.0196	0.201127	A	Insertion	T	C	T	T	T	G	C	T	C	T	G	A	A	T
ruf19	LF-1	Guangdong, China	35.625	0.630627	A	Insertion	T	C	T	T	T	G	C	T	C	T	G	A	A	T
ruf20	YL	Guangxi, China	40.1442	0.875851	C	Deletion	T	T	-	T	T	A	C	T	C	T	G	C	A	T
ruf21	LB	Guangxi, China	37.8125	0.656803	C	Deletion	T	T	T	T	T	G	C	T	C	T	G	C	A	T
ruf22	GG-2	Guangxi, China	59.0833	0.917572	C	Deletion	T	T	T	T	T	G	C	T	C	T	G	C	A	T
ruf23	NN-4	Guangxi, China	34.0625	0.317595	C	Deletion	T	T	T	T	T	G	C	T	C	T	G	C	A	T
ruf24	BS-2	Guangxi, China	34.6955	0.404895	A	Deletion	T	T	T	T	T	-	C	C	C	C	G	C	A	T
ruf25	LZ	Guangxi, China	56.25	0.268203	C	Deletion	T	T	T	T	T	G	C	T	C	T	G	C	A	T
ruf26	KP	Guangdong, China	49.7768	0.307945	C	Deletion	T	T	T	C	C	G	T	C	T	C	C	C	G	G
ruf27	SH	Guangdong, China	33.3333	0.329505	C	Deletion	T	T	T	T	T	G	C	T	C	T	G	C	A	T
ruf28	YF	Guangdong, China	66.6088	0.662176	C	Deletion	T	T	T	T	C	-	C	C	C	C	G	C	G	G
ruf29	HX-1	Guangdong, China	50.3472	0.363902	C	Deletion	T	T	T	T	T	G	C	T	C	T	G	C	A	T
ruf30	HZ-1	Guangdong, China	48.4848	0.281238	C	Deletion	T	T	T	T	T	G	C	T	C	T	G	C	A	T
ruf31	HZ-2	Guangdong, China	45.0893	0.24842	C	Deletion	T	T	T	C	C	G	T	C	T	C	C	C	G	G
ruf32	ZJ-2	Guangdong, China	35.0298	0.224245	C	Deletion	T	T	T	T	T	G	C	T	C	T	G	C	A	T
ruf33	HD	Guangdong, China	47.9167	0.36826	C	Deletion	T	T	T	T	T	G	C	T	C	T	G	C	A	T
ruf34	PN-2	Guangdong, China	22.3958	0.181657	C	Deletion	T	T	-	T	T	G	C	T	C	T	G	C	A	T
ruf35	LF-2	Guangdong, China	42.1875	0.229802	C	Deletion	T	T	T	C	C	G	T	C	T	C	C	C	G	T
ruf36	LF-3	Guangdong, China	33.8542	0.156268	C	Deletion	T	T	T	T	T	G	C	T	C	T	G	C	A	T
ruf37	HF	Guangdong, China	27.6042	0.296253	C	Deletion	T	T	-	T	T	G	C	T	C	T	G	C	A	T
ruf38	SX	Guangdong, China	40.1042	0.424774	C	Deletion	T	T	T	T	T	A	C	T	C	T	G	C	A	T
ruf39	YC	Guangdong, China	40.1042	0.581585	C	Deletion	T	T	T	T	T	G	C	T	C	T	G	C	A	T
ruf40	EP	Guangdong, China	37.9596	0.197564	C	Deletion	T	T	T	C	C	G	T	C	T	C	C	C	G	G
ruf41	NH	Guangdong, China	51.1905	0.549589	C	Deletion	T	T	T	T	T	A	C	T	C	T	G	C	A	T
ruf42	TS	Guangdong, China	60.9375	0.283405	C	Deletion	T	T	-	T	T	G	C	T	C	T	G	C	A	T
ruf43	HX-2	Guangdong, China	71.2847	0.421722	C	Deletion	T	T	-	T	T	G	C	T	C	T	G	C	A	T
ruf44	CH-1	Guangdong, China	30.2083	0.179968	C	Deletion	T	T	T	T	T	A	C	T	C	T	G	C	A	T
ruf45	CH-2	Guangdong, China	51.5625	0.26112	C	Deletion	T	T	T	T	T	A	C	T	C	T	G	C	A	T
ruf46	DG	Guangdong, China	37.8125	0.448062	C	Deletion	T	T	T	T	T	G	C	T	C	T	G	C	A	T
ruf47	ZJ-3	Guangdong, China	35.4167	0.266774	C	Deletion	T	T	T	T	T	G	C	T	C	T	G	C	A	T
ruf48	ZJ-4	Guangdong, China	62.9861	0.314283	C	Deletion	T	T	-	T	T	G	C	T	C	T	G	C	A	T
ruf49	FG	Guangdong, China	72.964	0.425016	C	Deletion	T	T	-	C	C	G	T	C	T	C	C	C	G	G
ruf50	QJ	Guangdong, China	58.044	0.399883	C	Deletion	T	T	T	C	C	G	T	C	T	C	C	C	G	G
a: The callus browning index of 50 common wild rice in subculture 21d.
b: The relative expression of 50 common wild rice calus in subculture 21d.

## Sheet: Supplementary Data 4
Supplementary Data 4 The callus browning index in the subculture 21d, BOC1 variations, and the expression level of BOC1 in 46 indica varieties and 28 japonica varieties.
						Variations
						Indel1	Indel2	Indel3	Indel4	Indel5	Indel6	SNP1	SNP2	SNP3	Indel7	SNP4	Indel8	SNP5	SNP6	SNP7	SNP8	SNP9	SNP10	SNP11	SNP12	Indel9	SNP13	SNP14	SNP15	SNP16	SNP17	SNP18	SNP19	SNP20	SNP21	SNP22	SNP23	SNP24	SNP25	SNP26	SNP27
ID	Variety name	Origin	Species name	CBI (%)a	RQb	-1453	-1427	-1346	-1345	-1344	-1343	-1306	-1237	-1199	-1145	-758	-433	-303	-227	-186	-102	94	594	1460	1472	1846	1856	1958	2041	2049	2080	2208	2224	2254	2272	2296	2330	2465	2940	2963	3120
Os3	Dangyu 5	Anhui, China	O. sativa ssp. japanica	90.3098	0.195585	-	-	G	G	A	A	C	G	C	-	A	-	A	G	C	T	C	G	C	A	-	T	A	G	T	T	C	G	T	C	T	G	A	T	C	T
Os20	JWR 221	Jiangsu, China	O. sativa ssp. japanica	72.4537	0.362606	A	-	G	G	A	A	C	G	C	-	A	-	A	G	C	T	C	G	C	A	-	T	A	G	T	T	C	G	T	C	T	G	A	T	C	-
Os27	76-1	Liaoning, China	O. sativa ssp. japanica	22.6389	0.172477	-	-	G	G	A	A	C	G	C	-	A	-	A	G	C	T	C	G	C	A	-	T	A	G	T	T	C	G	T	C	T	G	A	T	C	-
Os30	Xianggu	Yunnan, China	O. sativa ssp. japanica	46.1963	0.089317	-	-	G	G	A	A	C	G	C	-	A	-	A	G	C	T	C	G	C	A	-	T	A	G	T	T	C	G	T	C	T	G	A	T	C	-
Os31	Beiziru	Yunnan, China	O. sativa ssp. japanica	56.6727	0.304074	-	-	G	G	A	A	C	G	C	-	A	-	A	G	C	T	C	G	C	A	-	T	A	G	T	T	C	G	T	C	T	G	A	T	C	-
Os62	Menjiading 2	Hainan, China	O. sativa ssp. indica	44.0394	0.0991879	A	-	G	G	A	A	C	G	C	-	A	-	A	G	C	T	C	G	C	A	-	T	A	G	T	T	C	G	T	C	T	G	A	T	C	-
Os63	Hanmadao	Henan, China	O. sativa ssp. indica	64.5833	0.143526	-	-	G	G	A	A	C	G	C	-	A	-	A	G	C	T	C	G	C	A	-	T	A	G	T	T	C	G	T	C	T	G	A	T	C	-
Os75	Teqingxuanhui	Hunan, China	O. sativa ssp. indica	63.125	0.310591	-	-	G	G	A	A	C	G	C	-	A	-	A	G	C	T	C	G	C	A	-	T	A	G	T	T	C	G	T	C	T	G	A	T	C	-
Os76	Xiangwanxian 3	Hunan, China	O. sativa ssp. indica	88.8889	0.0796823	-	-	G	G	A	A	C	G	C	-	A	-	A	G	C	T	C	G	C	A	-	T	A	G	T	T	C	G	T	C	T	G	A	T	C	-
Os77	W93-11	Jiangsu, China	O. sativa ssp. indica	67.2794	0.285296	-	-	G	G	A	A	C	G	C	-	A	-	A	G	C	T	C	G	C	A	-	T	A	G	T	T	C	G	T	C	T	G	A	T	C	-
Os82	Sanbaili	Jiangxi, China	O. sativa ssp. indica	83.0542	0.189838	-	-	G	G	A	A	C	G	C	-	A	-	A	G	C	T	C	G	C	A	-	T	A	G	T	T	C	G	T	C	T	G	A	T	C	-
Os87	Luke 3	Sichuan, China	O. sativa ssp. indica	92.7083	0.0981202	-	-	G	G	A	A	C	G	C	-	A	-	A	G	C	T	C	G	C	A	-	T	A	G	T	T	C	G	T	C	T	G	A	T	C	-
Os91	Dianrui 409B	Yunnan, China	O. sativa ssp. indica	56.7708	0.152881	-	-	G	G	A	A	C	G	C	-	A	-	A	G	C	T	C	G	C	A	-	T	A	G	T	T	C	G	T	C	T	G	A	T	C	-
Os92	Qitougu	Yunnan, China	O. sativa ssp. indica	14.0625	0.118755	A	-	G	G	A	A	C	G	C	-	A	-	A	G	C	T	C	G	C	A	-	T	A	G	T	T	C	G	T	C	T	G	A	T	C	T
Os125	DM36	Vietnam	O. sativa ssp. indica	82.8125	0.079872	-	-	G	G	A	A	C	G	C	-	A	-	A	G	C	T	C	G	C	A	-	T	A	G	T	T	C	G	T	C	T	G	A	T	C	-
Os2	Jinghu B	Anhui, China	O. sativa ssp. japanica	31.5625	0.554633	-	-	G	G	A	A	C	G	C	-	A	T	A	G	C	T	C	G	C	A	-	T	A	G	T	T	C	G	T	C	T	G	A	T	C	T
Os5	Zhonghua17	Hebei, China	O. sativa ssp. japanica	8.46418	0.0723825	-	-	G	G	A	A	C	G	C	-	A	T	A	G	C	T	C	G	C	A	T	T	A	G	T	T	C	G	T	C	T	G	A	T	C	-
Os6	Shuiyuan 300	Hebei, China	O. sativa ssp. japanica	13.6775	0.304427	-	-	G	G	A	A	C	G	C	-	A	T	A	G	C	T	C	G	C	A	T	T	A	G	T	T	C	G	T	C	T	G	A	T	C	-
Os7	Gaoyangdiandaodahonggu	Hebei, China	O. sativa ssp. japanica	8.02083	0.150862	-	-	G	G	A	A	C	G	C	-	A	T	A	G	C	T	C	G	C	A	T	T	A	G	T	T	C	G	T	C	T	G	A	T	C	-
Os11	Xiaoluohan	Jiangsu, China	O. sativa ssp. japanica	15.5208	0.107343	-	C	-	-	-	-	G	A	A	-	G	T	A	C	-	C	A	A	T	A	T	T	A	G	C	C	T	G	C	T	C	C	G	G	C	-
Os16	Ganshangchen	Jiangsu, China	O. sativa ssp. japanica	0	0.372268	-	-	G	G	A	A	C	G	C	-	A	T	A	G	C	T	C	G	C	A	T	T	A	G	T	T	C	G	T	C	T	G	A	T	C	-
Os17	Ninghui 21	Jiangsu, China	O. sativa ssp. japanica	29.6491	0.189138	-	-	G	G	A	A	C	G	C	-	A	T	A	G	C	T	C	G	C	A	T	T	A	G	T	T	C	G	T	C	T	G	A	T	C	-
Os14	Huangdao	Jiangsu, China	O. sativa ssp. japanica	13.114	0.294821	-	-	G	G	A	A	C	G	C	-	A	T	A	G	C	T	C	G	C	A	T	T	A	G	T	T	C	G	T	C	T	G	A	T	C	C
Os19	Baigedao	Jiangsu, China	O. sativa ssp. japanica	22.7431	0.150492	A	-	G	G	A	A	C	G	C	-	A	T	A	G	C	T	C	G	C	A	-	T	A	G	T	T	C	G	T	C	T	G	A	T	C	-
Os21	Putaolvzhong	Shanghai, China	O. sativa ssp. japanica	5.81975	0.229906	-	-	G	G	A	A	C	G	C	-	A	T	A	G	C	T	C	G	C	A	T	T	A	G	T	T	C	G	T	C	T	G	A	T	C	-
Os23	Muxiqiu	Shanghai, China	O. sativa ssp. japanica	12.0139	0.51439	A	-	G	G	A	A	C	G	C	-	A	T	A	G	C	T	C	G	C	A	T	T	A	G	T	T	C	G	T	C	T	G	A	T	C	-
Os25	G Zhenshan 97B	Sichuan, China	O. sativa ssp. japanica	30.4002	0.470597	-	-	G	G	A	A	C	G	C	-	A	T	A	G	C	T	C	G	C	A	-	T	A	G	T	T	C	G	T	C	T	G	A	T	C	-
Os29	Mubanggu	Yunnan, China	O. sativa ssp. japanica	7.08333	0.382319	-	-	G	G	A	A	C	G	C	-	A	T	A	G	C	T	C	G	C	A	-	T	A	G	T	T	C	G	T	C	T	G	A	T	C	-
Os32	Xiaohonggu	Yunnan, China	O. sativa ssp. japanica	43.0077	0.359943	A	C	-	-	-	-	G	A	A	T	G	T	A	C	C	C	C	A	T	G	T	C	G	A	C	C	T	G	C	T	C	C	G	G	C	-
Os34	Dupanyui	Indonesia	O. sativa ssp. japanica	0	0.318596	-	-	G	G	A	A	C	G	C	-	A	T	A	G	C	T	C	G	C	A	T	T	A	G	T	T	C	G	T	C	T	G	A	T	C	-
Os36	Fushan	Japan	O. sativa ssp. japanica	75.0744	0.380776	-	-	G	G	A	A	C	G	C	-	A	T	A	G	C	T	C	G	C	A	T	T	A	G	T	T	C	G	T	C	T	G	A	T	C	T
Os38	Daoli	Japan	O. sativa ssp. japanica	13.1713	0.224426	T	-	G	G	A	A	C	G	C	-	A	T	A	G	C	T	C	G	C	A	T	T	A	G	T	T	C	G	T	C	T	G	A	T	C	-
Os40	Nipponbare	Japan	O. sativa ssp. japanica	11.9792	0.0842613	-	-	G	G	A	A	C	G	C	-	A	T	A	G	C	T	C	G	C	A	T	T	A	G	T	T	C	G	T	C	T	G	A	T	C	-
Os44	Xitong 400	North Korea	O. sativa ssp. japanica	2.08778	0.31096	-	-	G	G	A	A	C	G	C	-	A	T	A	G	C	T	C	G	C	A	T	T	A	G	T	T	C	G	T	C	T	G	A	T	C	T
Os45	Pingrang 10	North Korea	O. sativa ssp. japanica	12.4452	0.132951	-	-	G	G	A	A	C	G	C	-	A	T	A	G	C	T	C	G	C	A	T	T	A	G	T	T	C	G	T	C	T	G	A	T	C	-
Os46	Huanghai 33	North Korea	O. sativa ssp. japanica	12.5	0.130268	-	-	G	G	A	A	C	G	C	-	A	T	A	G	C	T	C	G	C	A	T	T	A	G	T	T	C	G	T	C	T	G	A	T	C	-
Os47	Gaoliqiu	North Korea	O. sativa ssp. japanica	31.7635	0.439325	-	-	G	G	A	A	C	G	C	-	A	T	A	G	C	T	C	G	C	A	-	-	-	-	-	-	-	-	-	-	-	-	-	-	-	-
Os50	Lukip	Philippines	O. sativa ssp. japanica	3.87731	0.450988	-	-	G	G	A	A	C	G	C	-	A	T	A	G	C	T	C	G	C	A	T	T	A	G	T	T	C	G	T	C	T	G	A	T	C	-
Os53	Leihuozhan	Anhui, China	O. sativa ssp. indica	35.7292	0.472743	-	C	-	-	-	-	G	A	A	T	G	T	A	C	-	C	A	A	T	G	T	C	G	A	C	C	T	G	C	T	C	C	G	G	C	-
Os57	Chikeru	Guangdong, China	O. sativa ssp. indica	6.48611	0.417579	-	-	G	G	A	A	C	G	C	-	A	T	A	G	C	T	C	G	C	A	T	T	A	G	T	T	C	G	T	C	T	G	A	T	C	-
Os59	Huangsiguizhan	Guangdong, China	O. sativa ssp. indica	40.4514	0.251069	-	-	G	G	A	A	C	G	C	-	A	T	A	G	C	T	C	G	C	A	-	T	A	G	T	T	C	G	T	C	T	G	A	T	C	-
Os60	Qingsiai 16B	Guangdong, China	O. sativa ssp. indica	27.1107	0.266146	A	-	G	G	A	A	C	G	C	-	A	T	A	G	C	T	C	G	C	A	-	T	A	G	T	T	C	G	T	C	T	G	A	T	C	-
Os61	Hengxianliangbengu	Guangxi, China	O. sativa ssp. indica	74.7549	0.431725	-	C	-	-	-	-	G	A	A	T	G	T	A	C	-	C	A	A	T	G	T	C	G	A	C	C	T	G	C	T	C	C	G	G	C	-
Os64	Xiangdao	Henan, China	O. sativa ssp. indica	55.2083	0.195578	-	C	-	-	-	-	G	A	A	T	G	T	A	C	-	C	A	A	T	G	T	C	G	A	C	C	T	G	C	T	C	C	G	G	C	-
Os72	Aijiaozao	Hunan, China	O. sativa ssp. indica	32.8819	0.280854	-	C	-	-	-	-	G	A	A	-	G	T	A	C	-	C	A	A	T	A	T	T	A	G	C	C	T	G	C	T	C	C	G	G	C	T
Os73	Wanlixian	Hunan, China	O. sativa ssp. indica	47.5822	0.226052	-	C	-	-	-	-	G	A	A	T	G	T	A	C	-	C	A	A	T	G	T	C	G	A	C	C	T	G	C	T	C	C	G	G	C	-
Os74	IR 661-1	Hunan, China	O. sativa ssp. indica	37.6488	0.155657	A	-	G	G	A	A	C	G	C	-	A	T	A	G	C	T	C	G	T	A	T	T	A	G	C	C	T	G	C	T	C	C	G	G	C	-
Os78	88B	Jiangsu, China	O. sativa ssp. indica	30.0347	0.348734	-	C	-	-	-	-	G	A	A	-	G	T	A	C	-	C	A	A	T	A	T	T	A	G	C	C	T	G	C	T	C	C	G	G	C	-
Os83	Xiangai B	Jiangxi, China	O. sativa ssp. indica	55.6944	0.117008	-	C	G	G	A	A	G	G	A	T	G	T	A	C	C	C	C	A	T	G	T	C	A	A	C	C	T	G	C	T	C	C	G	G	C	-
Os84	Meihuaru	Sichuan, China	O. sativa ssp. indica	41.8025	0.315536	-	C	-	-	-	-	G	A	A	T	G	T	A	C	-	C	A	A	T	G	T	C	G	A	C	C	T	G	C	T	C	C	G	G	C	-
Os85	Mamagu	Sichuan, China	O. sativa ssp. indica	26.0417	0.303167	-	-	G	G	A	A	C	G	C	-	A	T	A	G	C	T	C	G	C	A	-	T	A	G	T	T	C	G	T	C	T	G	A	T	C	-
Os86	Honggu	Sichuan, China	O. sativa ssp. indica	25.4825	0.126232	A	-	G	G	A	A	C	G	C	-	A	T	A	G	C	T	C	G	C	A	-	T	A	G	T	T	C	G	T	C	T	G	A	T	C	-
Os90	Fanhaopi	Yunnan, China	O. sativa ssp. indica	24.4792	0.449872	-	-	G	G	A	A	G	G	A	-	G	T	G	C	A	C	A	A	T	G	T	C	G	A	C	C	T	T	C	T	C	C	G	G	A	-
Os93	Ximaxian	Yunnan, China	O. sativa ssp. indica	18.4375	0.14321	A	-	G	G	A	A	C	G	C	-	A	T	A	G	C	T	C	G	C	A	-	T	A	G	T	T	C	G	T	C	T	G	A	T	C	-
Os94	Achar Bhog	Bangladesh	O. sativa ssp. indica	24.537	0.320371	-	C	G	G	A	A	G	G	A	-	G	T	G	C	-	C	A	A	T	G	T	C	G	A	C	C	T	T	C	T	C	C	G	G	A	-
Os95	Chakula	Bangladesh	O. sativa ssp. indica	21.4015	0.318476	-	C	G	G	A	A	G	G	A	-	G	T	G	S	-	C	A	A	T	G	T	C	G	A	C	C	T	T	C	T	C	C	G	G	A	-
Os96	Kangpur	Bangladesh	O. sativa ssp. indica	15.0463	0.32537	-	C	G	G	A	A	G	G	A	-	G	T	G	G	A	C	A	A	T	G	T	C	G	A	C	C	T	T	C	T	C	C	G	G	A	-
Os98	Kele	Bangladesh	O. sativa ssp. indica	3.15241	0.166369	-	C	G	G	A	A	G	G	A	-	G	T	G	C	A	C	A	A	T	G	T	C	G	A	C	C	T	T	C	T	C	C	G	G	A	-
Os102	Jamuna	India	O. sativa ssp. indica	4.79715	0.488887	-	-	G	G	A	A	G	G	A	-	G	T	G	C	A	C	A	A	T	G	T	C	G	A	C	C	T	T	C	T	C	C	G	G	A	-
Os103	GH 319	Indonesia	O. sativa ssp. indica	17.0666	0.131856	-	C	G	G	A	A	G	G	A	-	G	T	G	C	A	C	A	A	T	G	T	C	G	A	C	C	T	T	C	T	C	C	G	G	A	-
Os104	Ase Bolon Kamandi	Indonesia	O. sativa ssp. indica	28.3769	0.14359	-	C	-	-	-	-	G	A	A	-	G	T	A	C	A	C	A	A	T	A	T	T	A	G	C	C	T	G	C	T	C	C	G	G	C	T
Os106	Kathemax	Indonesia	O. sativa ssp. indica	10.1409	0.199729	-	C	-	-	-	-	G	A	A	-	G	T	A	C	A	C	A	A	T	A	T	T	A	G	C	C	T	G	C	T	C	C	G	G	C	-
Os109	O-Goo-Thou	Nepal	O. sativa ssp. indica	62.963	0.227561	-	C	G	G	A	A	G	G	A	-	G	T	A	C	-	C	A	A	T	A	T	T	A	G	C	C	T	G	C	T	C	C	G	G	C	-
Os110	Kashmin Basmali	Pakistan	O. sativa ssp. indica	38.1618	0.303921	-	C	G	G	A	A	G	G	A	-	G	T	G	C	A	C	A	A	T	G	T	C	G	A	C	C	T	T	C	T	C	C	G	G	A	-
Os113	Basmati Hunar	Pakistan	O. sativa ssp. indica	42.5347	0.222505	-	C	-	-	-	-	G	A	A	-	G	T	A	C	A	C	A	A	T	G	T	C	G	A	C	C	T	T	C	T	C	C	G	G	A	-
Os114	DoDo	Philippines	O. sativa ssp. indica	8.98148	0.220764	-	C	-	-	-	-	G	A	A	-	G	T	A	C	-	C	A	A	T	A	T	T	A	G	C	C	T	G	C	T	C	C	G	G	C	-
Os117	Lchsannde	Philippines	O. sativa ssp. indica	22.5116	0.190272	-	C	-	-	-	-	G	A	A	T	G	T	A	C	-	C	A	A	T	G	T	C	G	A	C	C	T	G	C	T	C	C	G	G	C	-
Os118	Rikn-2	Philippines	O. sativa ssp. indica	15.625	0.136291	-	C	-	-	-	-	G	A	A	T	G	T	A	C	C	C	C	A	T	G	T	C	G	A	C	C	T	G	C	T	C	C	G	G	C	-
Os119	Hoshikalmi	Philippines	O. sativa ssp. indica	25.463	0.207705	-	C	G	G	A	A	G	G	A	-	G	T	G	C	A	C	A	A	T	G	T	C	G	A	C	C	T	T	C	T	C	C	G	G	A	-
Os122	Polayal upland	Sri Lanka	O. sativa ssp. indica	3.92157	0.32106	-	C	G	G	A	A	G	G	A	-	G	T	G	C	A	C	A	A	T	G	-	C	G	A	C	C	T	T	C	T	C	C	G	G	A	-
Os124	XX-4	Thailand	O. sativa ssp. indica	49.5486	0.205837	-	C	G	G	A	A	G	G	A	T	G	T	A	C	A	C	A	A	T	G	T	C	A	A	C	C	T	G	C	T	C	C	G	G	C	-
Os126	Chiem Bua	Vietnam	O. sativa ssp. indica	20.625	0.295227	-	-	G	G	A	A	C	G	C	-	A	T	A	G	C	T	C	G	C	A	-	T	A	G	T	T	C	G	T	C	T	G	A	T	C	T
Os127	Re Them Ha Dong	Vietnam	O. sativa ssp. indica	16.8199	0.207912	-	-	G	G	A	A	C	G	C	-	A	T	A	G	C	T	C	G	C	A	-	T	A	G	T	T	C	G	T	C	T	G	A	T	C	-
Os128	Sai Duong Thamhheai	Vietnam	O. sativa ssp. indica	7.65931	0.183191	-	-	G	G	A	A	C	G	C	-	A	T	A	G	C	T	C	G	C	A	-	T	A	G	T	T	C	G	T	C	T	G	A	T	C	-
a: The callus browning index of 74 Asian rice cultivars in subculture 21d.
b: The relative expression of 74 Asian rice cultivars callus in subculture 21d.

## Sheet: Supplementary Data 5
Supplementary Data 5 Primers used in this study.
Purpose	Primer name	Forward primer (5’−3’)	Reverse primer (5’−3’)	Position of PCR amplificationa	Marker type
Mapping of BOC1	RM545	CAATGGCAGAGACCCAAAAG	CTGGCATGTAACGACAGTGG	4,949,115−4,949,134	SSR
	RM3131	CTCTGCACCCTGTTCACATG	CCCAATGGAATATCAGGTGG	5,856,415−5,856,435	SSR
	P50	TTGACCTTTTCCTTTCGTTA	GATGTCACACCCTTCAATTC	6,878,210−6,878,229	SNP
	SN11	CACAAAACGTGGTTGGTACA	TGTACTGGTTGGCATTTGTG	6,878,384−6,878,403	SNP
	SN13	GCAGAGGACGTACAACTGCT	GAATTCGCTTTGCACAGAAT	6,897,810−6,897,832	SNP
	SN24	GCACATCACATGGATTACGA	TAACATCAAATGGGCCTTGT	6,904,013-6,904,034	SNP
	P51	ACCACACTAACCCGACAAGT	GAAGGGCACACAAGAAAAA	6,917,695−6,917,714	SSR
	RM3766	AGCATAATTCTGGGACAGTG	GCTTCCTGTGTTTAACTTGG	7,447,956−7,447,975	SSR
	RM232	CCGGTATCCTTCGATATTGC	CCGACTTTTCCTCCTGACG	9,755,759−9,755,778	SSR
	RM6676	GTTCACGGTCCAATAAGAAT	CTTTCAAGCTTACGAAAACA	14,494,569-14,494,589	SSR
Transformation construct	Ubi:BOC1-RNAi-1	AAAACTAGTCTACAAGGTGGTGGAGAAGC	AAAGAGCTCCACTAGCGTGAGGGTACTGC
	Ubi:BOC1-RNAi-2	CGCGGATCCCACTAGCGTGAGGGTACTGC	CGGGGTACCAGGCGGACAAGTTCTACAAG
	Ubi:BOC1-OE	CGGGGTACCACTTGATCCCGATCGCCATT	AAAACTAGTCTAGTACCCTCGGAGTTTCTTG
	BOC1-CPL	AAAGAGCTCAAAACTCCCGTAACCGTAGG	GGGGTACCAAAAACGGGGAAAAGACAAC
Detection transgenic plants	HPT	TACTTCTACACAGCCATC	CGTCTGTCGAGAAGTTTC
	BOC1-OE	TTCCATCTGCAGGGACAG	GAAGCATAGGGAACATGTCG
	BOC1-CPL	TAAGCGCCAAGAAAAATACG	CAGAGTTGTCGCATGTGAAG
mRNA in situ hybridization	BOC1 sense primer	TAATACGACTCACTATAGGGTCCCTATGCTTCTGACGGAGAT	ACCCCCTCTATGTTCATGAC
	BOC1 antisense primer	TCCCTATGCTTCTGACGGAGAT	TAATACGACTCACTATAGGGACCCCCTCTATGTTCATGAC
Subcellular localization	35S:BOC1-GFP	GGGGTACCATGGACTTCTCCGGCGACGTC	GCTCTAGAGTACCCTCGGAGTTTCTTGGC
	OsMADS15-RFP	ACAAGTTTGTACAAAAAAGCAGGCTATGGGGCGGGGGAAGGTGCA	ACCACTTTGTACAAGAAAGCTGGGTCAGCATTGAGGTGGCTCAGCA
LUC activity assay	pGreenII 0800-BOC1	ACTCACTATAGGGCGAATTGGGTACCAAAACTCCCGTAACCGTAGG	GAACTAGTGGATCCCCCGGGCTGCAGCACCCCTCCCGACCCGGATC
RT-qPCR	LOC_Os03g50885 (actin)	TGGCATCTCTCAGCACATTCC	TGCACAATGGATGGGCCAGA
	BOC1	TCCCTATGCTTCTGACGGAGAT	CAGTTGTACGTCCTCTGCAAAGTC
	LOC_Os12g36850 (PBZ)	AGGGAGCGTATACAAGACCAA	ACCCTGCTCTTAACCTCCAA
Nucleotide diversity analysis	CG1	AAAACTCCCGTAACCGTAGG	CGAGTCTTCTTTGCGTTTGT
	CG2	ACAACTGGCGCAAGTAAAAC	AGATGGCAGGCAGAAAATAA
	CG3	CTTTCCATCTGCAAATGCTT	TACAACACAAACCAGGCAGA
	CG4	GAAACAATGGGCTGAAACAC	GACCGCGATCTACGAGACTA
	CG5	CCCCACAATGTTTGGATTAG	CGTATTTTTCTTGGCGCTTA
a: The location is shown in chromosome 3 of the Nipponbare reference genome (Os-Nipponbare-Reference-IRGSP-1.0, MSU7).
