# Supplementary material for: A common wild rice-derived BOC1 allele reduces callus browning in indica rice transformation
Source: Nat Commun. 2020 Jan 23;11:443. doi: 10.1038/s41467-019-14265-0 (PMC6978460; doi:10.1038/s41467-019-14265-0)
Supplement: Supplementary file 6 — Source Data [file 41467_2019_14265_MOESM6_ESM.xlsx]

## Sheet: Figure 1j
Callus browning rate （CBR)
		CBR (%)	Repeat 1	Repeat 2	Repeat 3
		Teqing	85.1852	83.3333	100
		YJCWR	33.3333	43.75	25
		YIL25	33.3333	31.8182	6.66667

## Sheet: Figure 1k
Callus browning index (CBI)
		CBI (%)	Repeat 1	Repeat 2	Repeat 3
		Teqing	33.3333	30.2083	57.9929
		YJCWR	13.3333	18.75	14.5833
		YIL25	9.375	12.5	3.33333

## Sheet: Figure 2a
Genotype and phenotype of the F2 populations
				Chr.03
		ID	CBI	RM545	RM3131	RM3766	RM232	RM6676
		1	39.6453	H	H	H	H	H
		2	46.4583	H	H	H	H	H
		3	32.702	H	H	H	H	H
		4	36.1201	B	B	B	B	B
		5	29.5098	H	H	H	A	A
		6	8.33333	B	H	H	H	H
		7	31.5934	H	H	H	H	H
		8	29.6296	H	H	H	H	H
		9	26.3539	B	B	B	B	B
		10	42.8571	A	A	A	A	A
		11	33.6538	H	H	H	H	H
		12	26.5625	H	H	H	H	H
		13	44.5	H	H	H	H	H
		14	33.3333	A	A	A	A	A
		15	50	H	H	H	H	H
		16	40.7484	H	H	H	H	H
		17	30.1027	H	H	H	H	H
		18	38.3929	H	H	H	H	H
		19	39.0302	H	H	H	H	H
		20	25	H	H	H	H	H
		21	27.7072	H	H	H	H	H
		22	35.5357	A	A	A	A	H
		23	46.1806	A	A	A	A	A
		24	36.4583	A	A	A	A	A
		25	53.5714	H	A	H	H	H
		26	41.6667	H	H	H	H	H
		27	26.2644	B	B	B	H	H
		28	35.4708	A	A	A	A	A
		29	29.6875	B	B	B	B	B
		30	41.6667	A	A	A	A	A
		31	28.11	H	H	H	H	H
		32	36.3017	H	H	H	H	H
		33	31.5217	H	H	H	H	H
		34	28.008	B	B	B	B	B
		35	31.3006	H	H	H	H	H
		36	32.0742	H	H	H	H	A
		37	34.6429	B	B	B	B	B
		38	19.8276	H	H	B	B	B
		39	27.5298	B	B	B	B	B
		40	35.7143	H	H	H	H	H
		41	26.9737	B	B	B	H	H
		42	34.9537	H	H	H	H	H
		43	44.7917	H	H	H	H	H
		44	47.0091	H	H	H	H	H
		45	41.0326	H	H	H	H	H
		46	32	A	A	H	H	H
		47	50.3551	B	B	B	B	B
		48	38.873	H	H	H	H	H
		49	25	H	H	H	B	B
		50	44.6364	H	H	H	H	H
		51	56.5104	H	H	H	H	H
		52	38.5913	H	H	H	H	H
		53	19.7069	A	H	H	H	A
		54	27.2727	H	H	H	H	H
		55	44.5238	A	A	A	A	A
		56	43.6859	A	A	A	A	A
		57	37.6015	H	H	H	H	H
		58	43.5662	A	A	A	A	H
		59	27.9785	A	A	A	A	A
		60	50.1239	H	A	A	A	A
		61	42.0049	B	B	B	B	B
		62	24.0491	H	H	H	A	A
		63	30.125	H	H	H	H	H
		64	22.7183	H	H	H	H	H
		65	32.2917	H	H	H	H	H
		66	35.7143	A	A	A	A	A
		67	49.2893	A	A	A	A	A
		68	27.0076	H	H	H	H	H
		69	29.4643	H	H	H	A	A
		70	23.75	H	H	H	H	H
		71	45	H	H	H	H	H
		72	37.9762	H	H	H	H	H
		73	20	H	H	H	H	H
		74	40.0219	H	H	H	H	H
		75	28.5714	H	H	H	H	H
		76	53.8304	A	A	A	A	A
		77	39.0756	B	B	B	B	B
		78	58.3333	H	A	A	A	A
		79	35	H	H	H	H	H
		80	34.6967	H	H	H	H	H
		81	35.125	H	H	H	H	H
		82	41.6667	H	H	H	B	B
		83	31.5833	H	H	H	H	H
		84	37.6136	A	A	A	A	H
		85	40.1455	H	H	H	H	H
		86	39	H	H	H	H	H
		87	49.3347	H	H	H	H	H
		88	23.3947	H	H	H	A	A
		89	41.4062	A	A	A	A	A
		90	37.1429	A	A	H	H	H
		91	39.4841	H	H	H	H	H
		92	43.75	H	H	H	H	H
		93	35.6303	H	H	H	H	H
		94	25	H	H	H	H	H
		95	65.9091	A	A	A	A	A
		96	35.2717	B	B	B	B	B
		97	32.0959	A	A	A	A	A
		98	30.0595	B	B	B	B	B
		99	25	B	B	B	B	B
		100	34.2105	H	H	H	H	H
		101	19.9837	B	B	B	H	H
		102	41.5705	A	A	A	B	B
		103	21.3198	B	B	B	B	B
		104	32.5	H	H	H	H	H
		105	12.5744	H	B	B	B	H
		106	48.8095	H	H	H	H	H
		107	18.2807	H	H	H	A	A
		108	19.2308	H	H	H	H	A
		109	50.743	H	H	H	H	H
		110	44.0476	H	H	H	H	H
		111	14.4763	H	H	H	H	H
		112	25	B	B	B	H	H
		113	39.8352	A	A	A	A	A
		114	29.1667	B	B	B	B	B
		115	53.9474	A	A	A	H	H
		116	24.6032	H	H	H	H	H
		117	31.5476	H	H	H	H	H
		118	36.6071	H	H	H	H	H
		119	28.125	H	H	H	A	A
		120	29.8055	H	H	H	H	H
		121	49.3566	H	H	H	H	H
		122	33.9286	H	H	H	H	H
		123	20.3704	B	B	B	B	H
		124	25.4529	B	B	B	B	B
		125	38.8174	B	B	B	B	B
		126	47.2222	H	H	H	H	H
		127	47	A	A	A	A	A
		128	47.4265	H	H	H	H	H
		129	50	B	B	B	B	B
		130	40.8717	A	A	A	A	A
		131	46.5909	H	H	H	H	H
		132	51.7428	B	B	B	B	B
		133	30.2885	A	A	A	A	A
		134	41.25	H	H	H	H	H
		135	55.0223	H	H	H	H	H
		136	42.6471	H	H	H	H	H
		137	50.947	A	A	A	H	H
		138	37.5	A	A	A	A	A
		139	42.8571	H	H	H	H	H
		140	51.087	A	A	A	H	H
		141	35.7171	H	H	H	H	H
		142	48.2143	B	B	B	B	B
		143	24.5192	H	H	B	B	B
		144	37.0536	H	H	H	H	H
		145	33.2143	B	B	B	B	H
		146	28.0172	H	H	H	H	H
		147	27.5	H	H	H	H	H
		148	38.6905	H	H	H	H	H
		149	40	H	H	H	H	H
		150	35.4167	H	H	H	H	H
		151	20.8527	B	B	B	B	B
		152	41.1071	A	A	A	A	A
		153	16.5385	H	H	H	H	H
		154	34.8947	H	H	H	H	H
		155	28.7928	H	H	B	B	B
		156	44.6429	A	A	A	A	A
		157	44.1667	H	H	H	H	H
		158	43.1624	A	A	H	H	H
		159	38.3333	B	B	B	B	B
		160	50.1786	A	A	A	A	A
		161	29.7619	H	H	H	H	A
		162	35.8696	B	B	B	B	B
		163	46.6605	B	B	B	B	B
		164	36.1607	H	H	H	H	H
		165	44.6429	H	H	H	H	H
		166	41.6667	B	B	B	B	B
		167	53.125	H	H	H	H	H
		168	36.5079	A	H	H	H	H
		169	48.5129	H	H	H	H	H
		170	35.7143	H	B	B	B	B
		171	34.0909	H	H	H	H	H
		172	37.5556	B	B	B	B	B
		173	32.5	H	H	B	B	B
		174	50	A	A	A	A	A
		175	37.9808	H	H	H	B	B
		176	38.3333	H	H	H	H	H
		177	41.9172	H	H	H	H	H
		178	50	B	B	B	B	B
		179	17.3203	H	H	H	H	H
		180	22.5659	H	H	H	H	H
		181	42.7357	H	H	H	H	H
		182	16.1658	H	B	B	H	H
		183	16.1658	H	B	B	B	B
		184	4.2809	H	B	B	H	A
		185	34.791	H	H	H	H	H
		186	28.287	H	H	H	H	H
		187	28.2258	A	A	A	A	A
		188	41.3793	A	A	A	A	A
		189	37.5	H	H	A	A	A
		190	52.9412	B	B	B	B	B
		191	45.8333	B	B	B	B	B
		192	44.3182	A	A	A	A	A
		193	44.6429	B	B	B	B	B
		194	51	H	A	A	A	A
		195	21.7391	B	B	B	B	B
		196	61	A	A	A	A	A
		197	39.2857	H	H	H	H	H
		198	36.6667	B	B	B	B	B
		"A" represents the genotype of Teqing, while "B" represents the genotype of YIL25, "H" represents the heterozygous genotype.

## Sheet: Figure 2b
Callus browning index (CBI) of recombinnant plants
		CBI (%)	Repeat 1	Repeat 2	Repeat 3
		R1	17.9688	17.3077	8.75
		R2	17.3077	17.3913	17.6471
		R3	15.9091	14.2857	13.75
		R4	12.931	6.25	11.5385
		R5	12.0122	14.5112	18.5212
		R6	40.205	45.0514	47.0712
		R7	30.2083	20.8333	41.0714
		YIL25	11.7647	10	12.5
		Teqing	45.0221	48.8997	51.9231

## Sheet: Figure 3e
The callus browning index and quantification cycle values of RNAi-YIL25-BOC1.
			CBI			LOC_Os03g50885 (actin)			BOC1 (RT-qPCR)
			Repeat1	Repeat2	Repeat3	Repeat1	Repeat2	Repeat3	Repeat1	Repeat2	Repeat3
		Negative	23.4375	27.7778	25	23.7773	23.6419	23.4942	24.7727	24.9511	24.9591
		Teqing	55.9524	66.6667	58.3333	21.671	21.5888	21.9419	24.4056	24.4826	24.4361
		pRi-1	48.4375	43.3333	37.5	24.0776	23.8969	23.8548	27.0145	26.8169	27.0679
		pRi-2	43.75	50	44.1176	23.1267	23.0787	23.1383	26.362	26.656	27.041
		pRi-3	48.6111	50	42.6471	22.9078	22.2925	22.407	26.1204	26.2422	25.9153
		pRi-4	58.3333	46.6667	38.3929	23.9753	23.9525	23.9878	28.1047	26.8769	27.1671
		pRi-5	47.619	49.4048	46.6216	23.7886	23.5009	23.9317	27.9207	27.9252	27.6104
		pRi-6	37.5	50.8333	57.1429	22.2468	22.3123	22.4407	26.3391	26.2064	26.5639
		pRi-7	61.9565	57	61.9565	22.9505	22.7148	23.0011	26.7569	26.3431	26.3832
		pRi-8	59.6774	63.2353	63.8889	23.9555	23.5664	23.8131	27.6934	27.7825	27.751
		pRi-9	60	69.6429	65.625	26.9042	26.6638	26.5148	29.0305	29.2848	29.3732
		pRi-10	83.3333	87.5	59.6154	23.6599	23.3388	23.694	27.423	27.097	27.2479

## Sheet: Figure 3j
The callus browning index and quantification cycle values of pCPL-Teqing-BOC1.
			CBI			LOC_Os03g50885 (actin)			BOC1 (RT-qPCR)
			Repeat1	Repeat2	Repeat3	Repeat1	Repeat2	Repeat3	Repeat1	Repeat2	Repeat3
		Negative	46.875	45.8333	44.3182	22.0983	22.1597	22.0423	24.958	25.0047	25.1181
		pCPL-1	20.4545	19.4444	8.33333	20.8441	20.6598	20.4951	22.672	22.2516	22.6234
		pCPL-2	12.5	19.4444	23.5294	20.8739	21.2723	21.3971	22.9495	23.0518	22.9151
		pCPL-3	27.0833	14.2857	14.5833	20.5065	20.1822	20.4881	22.3582	22.2131	22.3656
		pCPL-4	14.4737	30.5556	16.0714	20.6567	20.1426	20.5949	22.2365	21.8987	21.8235
		pCPL-5	27.7778	12.5	23.2143	22.0015	22.0097	21.9404	24.0911	23.835	24.1733
		pCPL-6	18.75	28.3333	17.1053	20.5933	20.4781	20.7557	22.9128	22.5281	22.5106
		pCPL-7	30	19.4444	16.6667	20.4292	20.0692	20.1261	22.059	22.1234	22.1622
		pCPL-8	15	25	30	20.5354	20.4441	20.3347	22.2781	22.433	22.3523
		pCPL-9	23.5294	25	21.6667	21.6991	21.9193	21.7972	24.0157	23.466	24.082
		pCPL-10	27.5	25	20.4545	20.5717	20.6777	20.4365	22.3179	21.8539	22.1145

## Sheet: Figure 3o
The callus browning index and quantification cycle values of pOE-Teqing-BOC1.
			CBI			LOC_Os03g50885 (actin)			BOC1 (RT-qPCR)
			Repeat1	Repeat2	Repeat3	Repeat1	Repeat2	Repeat3	Repeat1	Repeat2	Repeat3
		Negative	56.25	52.381	56.9444	22.0311	22.1794	22.0599	24.8601	24.4839	24.8172
		pOE-1	70	60.4167	62.9412	20.3056	20.2239	20.2863	20.1051	19.6303	19.5151
		pOE-2	77.5	68.75	66.25	25.0869	24.8533	25.2982	24.2293	24.153	24.2963
		pOE-3	66.25	72.3684	80	23.4391	23.3253	22.9423	22.4022	21.9852	22.0597
		pOE-4	76.5625	80.3571	62.5	24.931	24.588	25.153	22.9364	22.6854	22.9883
		pOE-5	73.75	77.7778	67.8571	20.1443	19.4556	19.7704	17.983	17.6372	17.817
		pOE-6	71.0526	76.25	73.8636	25.4703	25.526	25.4384	23.2743	23.4241	23.2567
		pOE-7	84.7826	84.0909	73.75	24.1771	24.3642	24.0734	22.3663	22.4891	22.3397
		pOE-8	79.3478	81.25	86.25	20.5507	21.1996	20.9254	19.3941	19.7954	19.5571
		pOE-9	81.25	86.25	78.75	23.1774	23.205	23.1511	20.4273	20.8133	20.6134
		pOE-10	82.5	87.5	85	22.5605	22.3523	22.6502	20.2471	20.0053	20.1783

## Sheet: Figure 4a
Quantification cycle values of BOC1 in different subculture stages of callus
			LOC_Os03g50885 (actin)	BOC1 (RT-qPCR)
		Teqing 7d	23.8855	28.2495
			23.527	28.2129
			23.6221	28.2356
		YIL25 7d	21.6812	25.499
			21.4286	25.5171
			21.4253	25.6922
		Teqing 14d	23.1919	25.9953
			23.1305	25.9442
			22.8854	26.0966
		YIL25 14d	22.2786	24.1758
			22.1684	24.1708
			22.0834	24.1333
		Teqing 21d	23.4186	24.5642
			23.2468	24.2254
			23.3219	24.3316
		YIL25 21d	22.7247	22.1691
			22.6343	22.0583
			22.6996	22.159
		Teqing 30d	23.6121	24.246
			23.3895	24.1514
			23.3693	24.1405
		YIL25 30d	22.8386	22.8963
			22.7031	22.7585
			22.8491	22.8857

## Sheet: Figure 4c
Transient expression assays of the effects of InDels and SNPs in the BOC1 promoter.
				Luc	Ren
		YIL25	Repeat 1	465	2875
			Repeat 2	221	1635
			Repeat 3	421	3614
			Repeat 4	302	2327
			Repeat 5	221	1540
			Repeat 6	376	2324
			Repeat 7	354	2462
			Repeat 8	430	3111
			Repeat 9	190	1392
			Repeat 10	505	3353
		Teqing	Repeat 1	146	2021
			Repeat 2	148	1820
			Repeat 3	168	2354
			Repeat 4	153	1928
			Repeat 5	368	4814
			Repeat 6	157	1960
			Repeat 7	128	1633
			Repeat 8	120	1662
			Repeat 9	193	2447
			Repeat 10	221	2778
		M1	Repeat 1	652	10887
			Repeat 2	467	6302
			Repeat 3	127	1433
			Repeat 4	153	2804
			Repeat 5	175	2926
			Repeat 6	251	3713
			Repeat 7	180	2287
			Repeat 8	201	2466
			Repeat 9	233	2882
			Repeat 10	311	3602
		M2	Repeat 1	149	1100
			Repeat 2	157	1372
			Repeat 3	235	1449
			Repeat 4	330	2278
			Repeat 5	198	1328
			Repeat 6	262	2082
			Repeat 7	155	1141
			Repeat 8	240	1577
			Repeat 9	351	2396
			Repeat 10	189	1518
		M3	Repeat 1	198	1410
			Repeat 2	204	1574
			Repeat 3	310	1631
			Repeat 4	366	1986
			Repeat 5	289	1872
			Repeat 6	256	1795
			Repeat 7	349	2020
			Repeat 8	205	1344
			Repeat 9	199	1297
			Repeat 10	450	3024
		M4	Repeat 1	180	1199
			Repeat 2	154	879
			Repeat 3	146	793
			Repeat 4	180	1124
			Repeat 5	136	824
			Repeat 6	172	1131
			Repeat 7	204	1358
			Repeat 8	308	2149
			Repeat 9	184	1519
			Repeat 10	138	1044
		M5	Repeat 1	192	1019
			Repeat 2	184	1115
			Repeat 3	162	865
			Repeat 4	151	885
			Repeat 5	212	1338
			Repeat 6	188	1449
			Repeat 7	302	1681
			Repeat 8	129	886
			Repeat 9	210	1478
			Repeat 10	314	2309

## Sheet: Figure5a
The number of Hyg-resistant callus in Teqing 1300
		Repeat1
		Repeat2
		Repeat3
		Repeat4
		Repeat5
		Repeat6
		Repeat7
		Repeat8
		Repeat9
		Repeat10

[truncated: 30 more sheets: Fihure5b, Figure5c, Figure 5d, Figuer 5e, Figure 6a, Figure 6b, Figure 6c, Figure 6d, Figure 6e, Figure 6f, Figure 6g, Figure 6h, FIgure 6i, Figure 6j, Figure 8b, Figure 8c, Figure 8e, Figure 8f, Supplementary Figure 2a, Supplementary Figure 2b …]
